# Supplementary material for: Recombinant SARS-CoV-2 genomes circulated at low levels over the first year of the pandemic
Source: Virus Evol. 2021 Jul 15;7(2):veab059. doi: 10.1093/ve/veab059 (PMC8344435; doi:10.1093/ve/veab059)
Supplement: veab059_Supp [file veab059_supp.zip › Supplemental_table_1.xlsx]

## Sheet: Sheet1
accession	genotype_cluster	pass_denovo_filter	dist_to_nearest_clade	parent_clade1	parent_clade2	tclade1_dist	clade2_dist	recombination_breaks	breakpoint_midpoints	cdSNP_profile	20B-1	20B-2	20A-1	20A-2	20C-1	20A-3	19A-1	19B-1	19B-2	19B-3	19B-4	19A-2	19A-3	19A-4	Substitutions
EPI_ISL_414430	genotype_304	no	2	19A-4	20A-3	2	5	3	1521,6942,24655	CTCGTCCCTGTCCTCACTCACCCGGGTGTCCTCGGGA	T--------AG-TC-----GT------------AAC-	T---------G-TC-----G-------------AAC-	T---------G-TC----TG---T-------------	T---------G-TC-----G---T-------------	T-T-------G-TC-----G---T-------------	T---------G-TC-----G-----------------	----C-----G--C-----------------------	-A--CT-T--G--C---C----T---CCC-------G	----C--T--G--C--------------C--------	----C--T--G--CTGT-----------C--------	----C--TA-G-------------T---C-T-T----	---AC--------C-----------------C-----	----C-A----T-C-------T-------T-------	----C--------------------T-----------	ORF1a-L3606F
EPI_ISL_415539	genotype_177	no	2	19A-2	19B-3	3	5	4	4971,17841,22984,28298	CTCGCCCCTGTCCCCATTCACCCGGGTGTCCTCGGGA	T---T----AG-T---C--GT------------AAC-	T---T-----G-T---C--G-------------AAC-	T---T-----G-T---C-TG---T-------------	T---T-----G-T---C--G---T-------------	T-T-T-----G-T---C--G---T-------------	T---T-----G-T---C--G-----------------	----------G-----C--------------------	-A---T-T--G-----CC----T---CCC-------G	-------T--G-----C-----------C--------	-------T--G---TG------------C--------	-------TA-G--T--C-------T---C-T-T----	---A------------C--------------C-----	------A----T----C----T-------T-------	-------------T--C--------T-----------	ORF1a-L3606F
EPI_ISL_416539	genotype_137	no	2	19B-2	19B-1	2	5	3	21267,25263,28770	CTCGCCCTTGGCCCCACTCACCTGGGTGCCCTCGGGG	T---T--C-A--T------GT-C-----T----AACA	T---T--C----T------G--C-----T----AACA	T---T--C----T-----TG--CT----T-------A	T---T--C----T------G--CT----T-------A	T-T-T--C----T------G--CT----T-------A	T---T--C----T------G--C-----T-------A	-------C--------------C-----T-------A	-A---T-----------C--------CC---------	----------------------C-------------A	--------------TGT-----C-------------A	--------A----T--------C-T-----T-T---A	---A---C--T-----------C-----T--C----A	------AC--TT---------TC-----TT------A	-------C--T--T--------C--T--T-------A	ORF1b-V2073L, ORF7a-S81L, ORF8-L84S
EPI_ISL_417420	genotype_113	no	3	19A-1	20C-1	3	3	3	1930,8604,18787	TTTGCCCCTGGCTCCACTCACCCGGGTGTCCTCGGGA	--C-T----A---------GT------------AAC-	--C-T--------------G-------------AAC-	--C-T-------------TG---T-------------	--C-T--------------G---T-------------	----T--------------G---T-------------	--C-T--------------G-----------------	C-C---------C------------------------	CAC--T-T----C----C----T---CCC-------G	C-C----T----C---------------C--------	C-C----T----C-TGT-----------C--------	C-C----TA---CT----------T---C-T-T----	C-CA------T-C------------------C-----	C-C---A---TTC--------T-------T-------	C-C-------T-CT-----------T-----------	ORF1a-S3884L, ORF1a-T265I, ORF1b-A1844V, ORF1b-D2020N, ORF1b-P314L
EPI_ISL_417444	genotype_309	no	2	19A-2	20A-3	2	5	2	701,25927	TTCACCCCTGTCCCCACTCACCCGGGTGTCCTCGGGA	---GT----AG-T------GT------------AAC-	---GT-----G-T------G-------------AAC-	---GT-----G-T-----TG---T-------------	---GT-----G-T------G---T-------------	--TGT-----G-T------G---T-------------	---GT-----G-T------G-----------------	C--G------G--------------------------	CA-G-T-T--G------C----T---CCC-------G	C--G---T--G-----------------C--------	C--G---T--G---TGT-----------C--------	C--G---TA-G--T----------T---C-T-T----	C------------------------------C-----	C--G--A----T---------T-------T-------	C--G---------T-----------T-----------	ORF1a-L3606F, ORF1a-P2965L, ORF1a-R207C, ORF1a-V378I
EPI_ISL_417981	genotype_482	no	2	19B-4	19B-2	2	3	2	20274,28642	CTCGCCCTAGGCCTCACTCACCCGGGTGCCCTTGGGA	T---T--CTA--TC-----GT-------T---CAAC-	T---T--CT---TC-----G--------T---CAAC-	T---T--CT---TC----TG---T----T---C----	T---T--CT---TC-----G---T----T---C----	T-T-T--CT---TC-----G---T----T---C----	T---T--CT---TC-----G--------T---C----	-------CT----C--------------T---C----	-A---T--T----C---C----T---CC----C---G	--------T----C------------------C----	--------T----CTGT---------------C----	------------------------T-----T------	---A---CT-T--C--------------T--CC----	------ACT-TT-C-------T------TT--C----	-------CT-T--------------T--T---C----	N-S197L, ORF1a-F3071Y, ORF8-L84S
EPI_ISL_419848	genotype_187	no	2	19A-4	19B-3	2	6	3	9814,17684,17841	CTCGCCCTTGTCCTCGCTCACCCGGTTGTCCTCGGGA	T---T--C-AG-TC-A---GT----G-------AAC-	T---T--C--G-TC-A---G-----G-------AAC-	T---T--C--G-TC-A--TG---T-G-----------	T---T--C--G-TC-A---G---T-G-----------	T-T-T--C--G-TC-A---G---T-G-----------	T---T--C--G-TC-A---G-----G-----------	-------C--G--C-A---------G-----------	-A---T----G--C-A-C----T--GCCC-------G	----------G--C-A---------G--C--------	----------G--CT-T--------G--C--------	--------A-G----A--------TG--C-T-T----	---A---C-----C-A---------G-----C-----	------AC---T-C-A-----T---G---T-------	-------C-------A---------------------	ORF1a-L3606F, ORF1b-Y1464C, ORF3a-G251V
EPI_ISL_420343	genotype_7	no	2	20B-2	20C-1	2	3	1	27104	TTTGTCCCTGGCTCCACTCGCCCTGGTGTCCTCAACA	--C------A----------T--G-------------	--C--------------------G-------------	--C---------------T--------------GGG-	--C------------------------------GGG-	---------------------------------GGG-	--C--------------------G---------GGG-	C-C-C-------C------A---G---------GGG-	CAC-CT-T----C----C-A--TG--CCC----GGGG	C-C-C--T----C------A---G----C----GGG-	C-C-C--T----C-TGT--A---G----C----GGG-	C-C-C--TA---CT-----A---GT---C-T-TGGG-	C-CAC-----T-C------A---G-------C-GGG-	C-C-C-A---TTC------A-T-G-----T---GGG-	C-C-C-----T-CT-----A---G-T-------GGG-	N-G204R, N-R203K, ORF1a-A1352V, ORF1a-T265I, ORF1b-P314L, ORF3a-Q57H, S-D614G
EPI_ISL_420357	genotype_344	yes	2	19A-4	20A-3	2	5	1	18986	CTCGCCCCTGTCCTCACTCGCCCGGGTGTCCTCGGGA	T---T----AG-TC------T------------AAC-	T---T-----G-TC-------------------AAC-	T---T-----G-TC----T----T-------------	T---T-----G-TC---------T-------------	T-T-T-----G-TC---------T-------------	T---T-----G-TC-----------------------	----------G--C-----A-----------------	-A---T-T--G--C---C-A--T---CCC-------G	-------T--G--C-----A--------C--------	-------T--G--CTGT--A--------C--------	-------TA-G--------A----T---C-T-T----	---A---------C-----A-----------C-----	------A----T-C-----A-T-------T-------	-------------------A-----T-----------	ORF1a-A2732S, ORF1a-D1481H, ORF1a-L3606F, ORF1a-V3411F, ORF1b-S1994F
EPI_ISL_420412	genotype_229	yes	2	19A-1	20A-3	2	2	3	1521,8604,18787	TTCGCCCCTGGCTCCACTCACCCGGGTGTCCTCGGGA	----T----A---------GT------------AAC-	----T--------------G-------------AAC-	----T-------------TG---T-------------	----T--------------G---T-------------	--T-T--------------G---T-------------	----T--------------G-----------------	C-----------C------------------------	CA---T-T----C----C----T---CCC-------G	C------T----C---------------C--------	C------T----C-TGT-----------C--------	C------TA---CT----------T---C-T-T----	C--A------T-C------------------C-----	C-----A---TTC--------T-------T-------	C---------T-CT-----------T-----------	N-A254S, N-T135P, ORF1a-A876T, ORF1a-C4383S, ORF1a-D4384H, ORF1a-T1277I, ORF1b-P314L, S-I870S
EPI_ISL_421222	genotype_183	no	2	19A-1	20C-1	2	4	1	1930	TTTGCCCCTGGCCCCACTCACCCGGGTGTCCTCGGGA	--C-T----A--T------GT------------AAC-	--C-T-------T------G-------------AAC-	--C-T-------T-----TG---T-------------	--C-T-------T------G---T-------------	----T-------T------G---T-------------	--C-T-------T------G-----------------	C-C----------------------------------	CAC--T-T---------C----T---CCC-------G	C-C----T--------------------C--------	C-C----T------TGT-----------C--------	C-C----TA----T----------T---C-T-T----	C-CA------T--------------------C-----	C-C---A---TT---------T-------T-------	C-C-------T--T-----------T-----------	ORF1a-T265I
EPI_ISL_421655	genotype_42	no	2	19A-1	20A-3	2	2	1	8604	TTCGTCCCTGGCCCCACTCACCCGGGTGTCCTCGGGA	---------A--T------GT------------AAC-	------------T------G-------------AAC-	------------T-----TG---T-------------	------------T------G---T-------------	--T---------T------G---T-------------	------------T------G-----------------	C---C--------------------------------	CA--CT-T---------C----T---CCC-------G	C---C--T--------------------C--------	C---C--T------TGT-----------C--------	C---C--TA----T----------T---C-T-T----	C--AC-----T--------------------C-----	C---C-A---TT---------T-------T-------	C---C-----T--T-----------T-----------	ORF1a-G392D
EPI_ISL_422966	genotype_76	no	2	19A-3	20C-1	9	2	3	8579,12288,26819	TTTGTCCCTGTCTCCACTCGCCCTGGTGTTCTCGGGA	--C------AG---------T--G-----C---AAC-	--C-------G------------G-----C---AAC-	--C-------G-------T----------C-------	--C-------G------------------C-------	----------G------------------C-------	--C-------G------------G-----C-------	C-C-C-----G-C------A---G-----C-------	CAC-CT-T--G-C----C-A--TG--CCCC------G	C-C-C--T--G-C------A---G----CC-------	C-C-C--T--G-C-TGT--A---G----CC-------	C-C-C--TA-G-CT-----A---GT---CCT-T----	C-CAC-------C------A---G-----C-C-----	C-C-C-A----TC------A-T-G-------------	C-C-C-------CT-----A---G-T---C-------	N-P13L, ORF1a-L3606F, ORF1a-T265I, ORF1b-P314L, ORF3a-Q57H, S-D614G
EPI_ISL_423820	genotype_41	no	2	19A-4	20A-3	5	2	4	6942,12627,14488,18986	TTCGTCCCTGTCTTCACTCGCCCGGGTGTCCTCGGGA	---------AG--C------T------------AAC-	----------G--C-------------------AAC-	----------G--C----T----T-------------	----------G--C---------T-------------	--T-------G--C---------T-------------	----------G--C-----------------------	C---C-----G-CC-----A-----------------	CA--CT-T--G-CC---C-A--T---CCC-------G	C---C--T--G-CC-----A--------C--------	C---C--T--G-CCTGT--A--------C--------	C---C--TA-G-C------A----T---C-T-T----	C--AC-------CC-----A-----------C-----	C---C-A----TCC-----A-T-------T-------	C---C-------C------A-----T-----------	ORF1a-L3606F, ORF1b-P314L, S-D614G, S-L54M
EPI_ISL_425835	genotype_236	no	3	19A-4	20A-3	4	3	3	1521,14488,24655	CTCGTCCCTGGCTTCACTCACCCGGGTGTCCTCGGGA	T--------A---C-----GT------------AAC-	T------------C-----G-------------AAC-	T------------C----TG---T-------------	T------------C-----G---T-------------	T-T----------C-----G---T-------------	T------------C-----G-----------------	----C-------CC-----------------------	-A--CT-T----CC---C----T---CCC-------G	----C--T----CC--------------C--------	----C--T----CCTGT-----------C--------	----C--TA---C-----------T---C-T-T----	---AC-----T-CC-----------------C-----	----C-A---TTCC-------T-------T-------	----C-----T-C------------T-----------	ORF1b-P314L
EPI_ISL_426680	genotype_504	no	3	20A-3	19B-4	3	8	6	1521,5791,11824,14488,24573,26943	TTCGCCCCTGGCCCCACTCGCCCGTGTGTCCTCGGGA	----T----A--T-------T---G--------AAC-	----T-------T-----------G--------AAC-	----T-------T-----T----TG------------	----T-------T----------TG------------	--T-T-------T----------TG------------	----T-------T-----------G------------	C------------------A----G------------	CA---T-T---------C-A--T-G-CCC-------G	C------T-----------A----G---C--------	C------T------TGT--A----G---C--------	C------TA----T-----A--------C-T-T----	C--A------T--------A----G------C-----	C-----A---TT-------A-T--G----T-------	C---------T--T-----A----GT-----------	ORF3a-G196V, S-D614G
EPI_ISL_427035	genotype_486	no	3	19A-2	20A-3	3	4	2	701,18787	TTCACCCCTGTCCCCACTCGCCCGGGTGTCCTCGGGA	---GT----AG-T-------T------------AAC-	---GT-----G-T--------------------AAC-	---GT-----G-T-----T----T-------------	---GT-----G-T----------T-------------	--TGT-----G-T----------T-------------	---GT-----G-T------------------------	C--G------G--------A-----------------	CA-G-T-T--G------C-A--T---CCC-------G	C--G---T--G--------A--------C--------	C--G---T--G---TGT--A--------C--------	C--G---TA-G--T-----A----T---C-T-T----	C------------------A-----------C-----	C--G--A----T-------A-T-------T-------	C--G---------T-----A-----T-----------	ORF1a-D139N, ORF1a-L3606F, ORF1a-P271S, ORF1a-V378I, ORF8-S24L, S-D614G
EPI_ISL_427090	genotype_287	yes	2	19A-1	20A-2	3	2	3	1521,18787,24365	CTCGTCCCTGGCTCCACTCACCCTGGTGTCCTCGGGA	T--------A---------GT--G---------AAC-	T------------------G---G---------AAC-	T-----------------TG-----------------	T------------------G-----------------	T-T----------------G-----------------	T------------------G---G-------------	----C-------C----------G-------------	-A--CT-T----C----C----TG--CCC-------G	----C--T----C----------G----C--------	----C--T----C-TGT------G----C--------	----C--TA---CT---------GT---C-T-T----	---AC-----T-C----------G-------C-----	----C-A---TTC--------T-G-----T-------	----C-----T-CT---------G-T-----------	ORF1a-A3615V, ORF1a-T2007I, ORF1b-L2251I, ORF1b-P314L, ORF1b-T1774I, ORF3a-Q57H
EPI_ISL_427144	genotype_6	no	2	19A-3	19B-4	10	2	4	10162,12288,28109,28366	CTCGCCCTAGTCCTCACTCACCCGTGTGCTTTTGGGA	T---T--CTAG-TC-----GT---G---TCC-CAAC-	T---T--CT-G-TC-----G----G---TCC-CAAC-	T---T--CT-G-TC----TG---TG---TCC-C----	T---T--CT-G-TC-----G---TG---TCC-C----	T-T-T--CT-G-TC-----G---TG---TCC-C----	T---T--CT-G-TC-----G----G---TCC-C----	-------CT-G--C----------G---TCC-C----	-A---T--T-G--C---C----T-G-CC-CC-C---G	--------T-G--C----------G----CC-C----	--------T-G--CTGT-------G----CC-C----	----------G------------------C-------	---A---CT----C----------G---TCCCC----	------ACT--T-C-------T--G---T-C-C----	-------CT---------------GT--TCC-C----	N-P13L, N-S197L, ORF1a-F3071Y, ORF1a-L3606F, ORF3a-G196V, ORF8-L84S
EPI_ISL_428678	genotype_71	no	2	20A-3	19B-2	4	2	4	1521,5791,18787,25655	CTCGTCCTTGGCCCCACTCGCCCGGGTGCCCTCGGGA	T------C-A--T-------T-------T----AAC-	T------C----T---------------T----AAC-	T------C----T-----T----T----T--------	T------C----T----------T----T--------	T-T----C----T----------T----T--------	T------C----T---------------T--------	----C--C-----------A--------T--------	-A--CT-----------C-A--T---CC--------G	----C--------------A-----------------	----C---------TGT--A-----------------	----C---A----T-----A----T-----T-T----	---AC--C--T--------A--------T--C-----	----C-AC--TT-------A-T------TT-------	----C--C--T--T-----A-----T--T--------	ORF8-L84S, S-D614G
EPI_ISL_428683	genotype_71	no	2	20A-3	19B-2	4	2	4	1521,5791,18787,25655	CTCGTCCTTGGCCCCACTCGCCCGGGTGCCCTCGGGA	T------C-A--T-------T-------T----AAC-	T------C----T---------------T----AAC-	T------C----T-----T----T----T--------	T------C----T----------T----T--------	T-T----C----T----------T----T--------	T------C----T---------------T--------	----C--C-----------A--------T--------	-A--CT-----------C-A--T---CC--------G	----C--------------A-----------------	----C---------TGT--A-----------------	----C---A----T-----A----T-----T-T----	---AC--C--T--------A--------T--C-----	----C-AC--TT-------A-T------TT-------	----C--C--T--T-----A-----T--T--------
EPI_ISL_428676	genotype_71	no	2	20A-3	19B-2	4	2	4	1521,5791,18787,25655	CTCGTCCTTGGCCCCACTCGCCCGGGTGCCCTCGGGA	T------C-A--T-------T-------T----AAC-	T------C----T---------------T----AAC-	T------C----T-----T----T----T--------	T------C----T----------T----T--------	T-T----C----T----------T----T--------	T------C----T---------------T--------	----C--C-----------A--------T--------	-A--CT-----------C-A--T---CC--------G	----C--------------A-----------------	----C---------TGT--A-----------------	----C---A----T-----A----T-----T-T----	---AC--C--T--------A--------T--C-----	----C-AC--TT-------A-T------TT-------	----C--C--T--T-----A-----T--T--------
EPI_ISL_430339	genotype_74	no	2	19A-1	20A-3	2	2	2	1521,18787	CTCGTCCCTGGCTCCACTCACCCGGGTGTCCTCGGGA	T--------A---------GT------------AAC-	T------------------G-------------AAC-	T-----------------TG---T-------------	T------------------G---T-------------	T-T----------------G---T-------------	T------------------G-----------------	----C-------C------------------------	-A--CT-T----C----C----T---CCC-------G	----C--T----C---------------C--------	----C--T----C-TGT-----------C--------	----C--TA---CT----------T---C-T-T----	---AC-----T-C------------------C-----	----C-A---TTC--------T-------T-------	----C-----T-CT-----------T-----------	ORF1b-P314L
EPI_ISL_433523	genotype_513	no	3	19A-4	19B-4	3	5	4	18413,27026,28282,28642	CTCGCCCCTGTCCTCACTCACCCGTGTGTCTTCGGGA	T---T----AG-TC-----GT---G-----C--AAC-	T---T-----G-TC-----G----G-----C--AAC-	T---T-----G-TC----TG---TG-----C------	T---T-----G-TC-----G---TG-----C------	T-T-T-----G-TC-----G---TG-----C------	T---T-----G-TC-----G----G-----C------	----------G--C----------G-----C------	-A---T-T--G--C---C----T-G-CCC-C-----G	-------T--G--C----------G---C-C------	-------T--G--CTGT-------G---C-C------	-------TA-G-----------------C---T----	---A---------C----------G-----CC-----	------A----T-C-------T--G----TC------	------------------------GT----C------	N-M234I, ORF1a-L3606F, ORF3a-G196V, ORF3a-Q213K
EPI_ISL_434562	genotype_264	no	2	19A-4	20A-3	3	4	3	12627,18986,24655	CTCGCCCCTGTCTCCACTCACCCGGGTGTCCTCGGGA	T---T----AG--------GT------------AAC-	T---T-----G--------G-------------AAC-	T---T-----G-------TG---T-------------	T---T-----G--------G---T-------------	T-T-T-----G--------G---T-------------	T---T-----G--------G-----------------	----------G-C------------------------	-A---T-T--G-C----C----T---CCC-------G	-------T--G-C---------------C--------	-------T--G-C-TGT-----------C--------	-------TA-G-CT----------T---C-T-T----	---A--------C------------------C-----	------A----TC--------T-------T-------	------------CT-----------T-----------	ORF1a-L3606F, ORF1b-P314L, ORF3a-P240L
EPI_ISL_435657	genotype_514	no	3	19A-1	20A-1	3	3	5	1521,8604,16524,21022,24365	CTCGTCCCTGGCCCCACTTACCCTGGTGTCCTCGGGA	T--------A--T-----CGT--G---------AAC-	T-----------T-----CG---G---------AAC-	T-----------T------G-----------------	T-----------T-----CG-----------------	T-T---------T-----CG-----------------	T-----------T-----CG---G-------------	----C-------------C----G-------------	-A--CT-T---------CC---TG--CCC-------G	----C--T----------C----G----C--------	----C--T------TGT-C----G----C--------	----C--TA----T----C----GT---C-T-T----	---AC-----T-------C----G-------C-----	----C-A---TT------C--T-G-----T-------	----C-----T--T----C----G-T-----------	ORF3a-Q57H
EPI_ISL_437203	genotype_44	no	2	19A-1	20A-3	2	2	2	1521,18787	TTCGCCCCTGGCCCCACTCGCCCGGGTGTCCTCGGGA	----T----A--T-------T------------AAC-	----T-------T--------------------AAC-	----T-------T-----T----T-------------	----T-------T----------T-------------	--T-T-------T----------T-------------	----T-------T------------------------	C------------------A-----------------	CA---T-T---------C-A--T---CCC-------G	C------T-----------A--------C--------	C------T------TGT--A--------C--------	C------TA----T-----A----T---C-T-T----	C--A------T--------A-----------C-----	C-----A---TT-------A-T-------T-------	C---------T--T-----A-----T-----------	M-D3G, ORF1b-P314S, S-D614G
EPI_ISL_437300	genotype_445	no	3	20B-2	19A-1	4	3	3	1521,18787,28763	TTCGCCCCTGGCCCCACTCGCCCGGGTGTCCTCAGGA	----T----A--T-------T-------------AC-	----T-------T---------------------AC-	----T-------T-----T----T---------G---	----T-------T----------T---------G---	--T-T-------T----------T---------G---	----T-------T--------------------G---	C------------------A-------------G---	CA---T-T---------C-A--T---CCC----G--G	C------T-----------A--------C----G---	C------T------TGT--A--------C----G---	C------TA----T-----A----T---C-T-TG---	C--A------T--------A-----------C-G---	C-----A---TT-------A-T-------T---G---	C---------T--T-----A-----T-------G---	M-T175M, N-R203K, S-D614G
EPI_ISL_437315	genotype_272	no	2	19A-2	20C-1	7	2	3	532,6942,12627	CTTGTCCCTGTCTCCACTCGCCCTGGTGTCCTCGGGA	T-C------AG---------T--G---------AAC-	T-C-------G------------G---------AAC-	T-C-------G-------T------------------	T-C-------G--------------------------	T---------G--------------------------	T-C-------G------------G-------------	--C-C-----G-C------A---G-------------	-AC-CT-T--G-C----C-A--TG--CCC-------G	--C-C--T--G-C------A---G----C--------	--C-C--T--G-C-TGT--A---G----C--------	--C-C--TA-G-CT-----A---GT---C-T-T----	--CAC-------C------A---G-------C-----	--C-C-A----TC------A-T-G-----T-------	--C-C-------CT-----A---G-T-----------	ORF1a-L3606F, ORF1a-T265I, ORF1b-P314L, ORF3a-Q57H, S-D614G
EPI_ISL_437332	genotype_543	yes	2	19A-2	20A-2	6	2	3	701,6942,12627	CTCGTCCCTGTCTCCACTCGCCCTGGTGTCCTCGGGA	T--------AG---------T--G---------AAC-	T---------G------------G---------AAC-	T---------G-------T------------------	T---------G--------------------------	T-T-------G--------------------------	T---------G------------G-------------	----C-----G-C------A---G-------------	-A--CT-T--G-C----C-A--TG--CCC-------G	----C--T--G-C------A---G----C--------	----C--T--G-C-TGT--A---G----C--------	----C--TA-G-CT-----A---GT---C-T-T----	---AC-------C------A---G-------C-----	----C-A----TC------A-T-G-----T-------	----C-------CT-----A---G-T-----------	M-A194V, ORF1a-L3606F, ORF1a-Q2702H, ORF1b-P314L, ORF3a-Q57H, S-D614G
EPI_ISL_437495	genotype_451	no	2	20A-1	19B-2	6	2	4	16524,21022,24365,26735	CTCGCCCTTGGCCCCACTTACCCTGGTGCCCTCGGGA	T---T--C-A--T-----CGT--G----T----AAC-	T---T--C----T-----CG---G----T----AAC-	T---T--C----T------G--------T--------	T---T--C----T-----CG--------T--------	T-T-T--C----T-----CG--------T--------	T---T--C----T-----CG---G----T--------	-------C----------C----G----T--------	-A---T-----------CC---TG--CC--------G	------------------C----G-------------	--------------TGT-C----G-------------	--------A----T----C----GT-----T-T----	---A---C--T-------C----G----T--C-----	------AC--TT------C--T-G----TT-------	-------C--T--T----C----G-T--T--------	ORF1b-G219C, ORF1b-I214M, ORF3a-Q57H, ORF8-L84S
EPI_ISL_437716	genotype_55	no	2	19A-1	20A-1	4	2	3	1521,8604,24365	TTCGCCCCTGGCTCCACTTGCCCGGGTGTCCTCGGGA	----T----A--------C-T------------AAC-	----T-------------C--------------AAC-	----T------------------T-------------	----T-------------C----T-------------	--T-T-------------C----T-------------	----T-------------C------------------	C-----------C-----CA-----------------	CA---T-T----C----CCA--T---CCC-------G	C------T----C-----CA--------C--------	C------T----C-TGT-CA--------C--------	C------TA---CT----CA----T---C-T-T----	C--A------T-C-----CA-----------C-----	C-----A---TTC-----CA-T-------T-------	C---------T-CT----CA-----T-----------	ORF1a-T945I, ORF1b-P314L, S-D614G
EPI_ISL_439137	genotype_16	no	2	20A-3	19B-2	4	2	2	11477,25655	CTCGCCCTTGGCTCCACTCGCCCGGGTGCCCTCGGGA	T---T--C-A----------T-------T----AAC-	T---T--C--------------------T----AAC-	T---T--C----------T----T----T--------	T---T--C---------------T----T--------	T-T-T--C---------------T----T--------	T---T--C--------------------T--------	-------C----C------A--------T--------	-A---T------C----C-A--T---CC--------G	------------C------A-----------------	------------C-TGT--A-----------------	--------A---CT-----A----T-----T-T----	---A---C--T-C------A--------T--C-----	------AC--TTC------A-T------TT-------	-------C--T-CT-----A-----T--T--------	ORF1a-L2062F, ORF1b-L1220P, ORF1b-P314L, ORF8-L84S, S-A879T, S-D614G
EPI_ISL_443622	genotype_218	no	2	19A-3	20A-3	7	2	2	8579,13951	TTCGTCCCTGTTTCCACTCGCCCGGGTGTCCTCGGGA	---------AGC--------T------------AAC-	----------GC---------------------AAC-	----------GC------T----T-------------	----------GC-----------T-------------	--T-------GC-----------T-------------	----------GC-------------------------	C---C-----GCC------A-----------------	CA--CT-T--GCC----C-A--T---CCC-------G	C---C--T--GCC------A--------C--------	C---C--T--GCC-TGT--A--------C--------	C---C--TA-GCCT-----A----T---C-T-T----	C--AC------CC------A-----------C-----	C---C-A-----C------A-T-------T-------	C---C------CCT-----A-----T-----------	ORF1a-A1268V, ORF1a-L3606F, ORF1b-P314L, ORF3a-V13L, S-D614G
EPI_ISL_444585	genotype_300	no	2	19A-1	19B-1	7	2	4	5861,13641,21267,25263	CACGCTCCTGGCCCCACCCACCCGGGCCCCCTCGGGG	TT--TC---A--T----T-GT-----TGT----AACA	TT--TC------T----T-G------TGT----AACA	TT--TC------T----TTG---T--TGT-------A	TT--TC------T----T-G---T--TGT-------A	TTT-TC------T----T-G---T--TGT-------A	TT--TC------T----T-G------TGT-------A	-T---C-----------T--------TGT-------A	-------T--------------T--------------	-T---C-T---------T--------TG--------A	-T---C-T------TGTT--------TG--------A	-T---C-TA----T---T------T-TG--T-T---A	-T-A-C----T------T--------TGT--C----A	-T---CA---TT-----T---T----TGTT------A	-T---C----T--T---T-------TTGT-------A	ORF1a-D75E, ORF1a-P971L, ORF1b-F1757L, ORF8-L84S, ORF8-V62L, S-S46A
EPI_ISL_445110	genotype_305	no	4	19A-2	20C-1	5	4	3	532,1110,12627	CTTACCCCTGTCTCCACTCGCCCTGGTGTCCTCGGGA	T-CGT----AG---------T--G---------AAC-	T-CGT-----G------------G---------AAC-	T-CGT-----G-------T------------------	T-CGT-----G--------------------------	T--GT-----G--------------------------	T-CGT-----G------------G-------------	--CG------G-C------A---G-------------	-ACG-T-T--G-C----C-A--TG--CCC-------G	--CG---T--G-C------A---G----C--------	--CG---T--G-C-TGT--A---G----C--------	--CG---TA-G-CT-----A---GT---C-T-T----	--C---------C------A---G-------C-----	--CG--A----TC------A-T-G-----T-------	--CG--------CT-----A---G-T-----------	ORF1a-L3606F, ORF1a-M2796I, ORF1a-T265I, ORF1a-V378I, ORF1b-P314L, ORF3a-Q57H, S-D614G
EPI_ISL_445842	genotype_1	no	2	19A-3	19A-2	3	3	2	3736,26002	CTCGCCCCTGTCCCCACTCACCCGGGTGTTCTCGGGA	T---T----AG-T------GT--------C---AAC-	T---T-----G-T------G---------C---AAC-	T---T-----G-T-----TG---T-----C-------	T---T-----G-T------G---T-----C-------	T-T-T-----G-T------G---T-----C-------	T---T-----G-T------G---------C-------	----------G------------------C-------	-A---T-T--G------C----T---CCCC------G	-------T--G-----------------CC-------	-------T--G---TGT-----------CC-------	-------TA-G--T----------T---CCT-T----	---A-------------------------C-C-----	------A----T---------T---------------	-------------T-----------T---C-------	N-P13L, N-S193I, ORF1a-A876T, ORF1a-G392D, ORF1a-L3606F
EPI_ISL_446166	genotype_44	no	2	19A-1	20A-3	2	2	2	1521,18787	TTCGCCCCTGGCCCCACTCGCCCGGGTGTCCTCGGGA	----T----A--T-------T------------AAC-	----T-------T--------------------AAC-	----T-------T-----T----T-------------	----T-------T----------T-------------	--T-T-------T----------T-------------	----T-------T------------------------	C------------------A-----------------	CA---T-T---------C-A--T---CCC-------G	C------T-----------A--------C--------	C------T------TGT--A--------C--------	C------TA----T-----A----T---C-T-T----	C--A------T--------A-----------C-----	C-----A---TT-------A-T-------T-------	C---------T--T-----A-----T-----------	ORF1a-A876T, ORF1b-S425F, S-D614G
EPI_ISL_446484	genotype_1	no	2	19A-3	19A-2	3	3	2	3736,26002	CTCGCCCCTGTCCCCACTCACCCGGGTGTTCTCGGGA	T---T----AG-T------GT--------C---AAC-	T---T-----G-T------G---------C---AAC-	T---T-----G-T-----TG---T-----C-------	T---T-----G-T------G---T-----C-------	T-T-T-----G-T------G---T-----C-------	T---T-----G-T------G---------C-------	----------G------------------C-------	-A---T-T--G------C----T---CCCC------G	-------T--G-----------------CC-------	-------T--G---TGT-----------CC-------	-------TA-G--T----------T---CCT-T----	---A-------------------------C-C-----	------A----T---------T---------------	-------------T-----------T---C-------	N-P13L, N-S193I, ORF1a-A876T, ORF1a-G392D, ORF1a-L3606F
EPI_ISL_446494	genotype_1	no	2	19A-3	19A-2	3	3	2	3736,26002	CTCGCCCCTGTCCCCACTCACCCGGGTGTTCTCGGGA	T---T----AG-T------GT--------C---AAC-	T---T-----G-T------G---------C---AAC-	T---T-----G-T-----TG---T-----C-------	T---T-----G-T------G---T-----C-------	T-T-T-----G-T------G---T-----C-------	T---T-----G-T------G---------C-------	----------G------------------C-------	-A---T-T--G------C----T---CCCC------G	-------T--G-----------------CC-------	-------T--G---TGT-----------CC-------	-------TA-G--T----------T---CCT-T----	---A-------------------------C-C-----	------A----T---------T---------------	-------------T-----------T---C-------	N-P13L, N-S193I, ORF1a-A876T, ORF1a-G392D, ORF1a-L3606F
EPI_ISL_446497	genotype_1	no	2	19A-3	19A-2	3	3	2	3736,26002	CTCGCCCCTGTCCCCACTCACCCGGGTGTTCTCGGGA	T---T----AG-T------GT--------C---AAC-	T---T-----G-T------G---------C---AAC-	T---T-----G-T-----TG---T-----C-------	T---T-----G-T------G---T-----C-------	T-T-T-----G-T------G---T-----C-------	T---T-----G-T------G---------C-------	----------G------------------C-------	-A---T-T--G------C----T---CCCC------G	-------T--G-----------------CC-------	-------T--G---TGT-----------CC-------	-------TA-G--T----------T---CCT-T----	---A-------------------------C-C-----	------A----T---------T---------------	-------------T-----------T---C-------	N-P13L, N-S193I, ORF1a-A876T, ORF1a-G392D, ORF1a-L3606F
EPI_ISL_446515	genotype_1	no	2	19A-3	19A-2	3	3	2	3736,26002	CTCGCCCCTGTCCCCACTCACCCGGGTGTTCTCGGGA	T---T----AG-T------GT--------C---AAC-	T---T-----G-T------G---------C---AAC-	T---T-----G-T-----TG---T-----C-------	T---T-----G-T------G---T-----C-------	T-T-T-----G-T------G---T-----C-------	T---T-----G-T------G---------C-------	----------G------------------C-------	-A---T-T--G------C----T---CCCC------G	-------T--G-----------------CC-------	-------T--G---TGT-----------CC-------	-------TA-G--T----------T---CCT-T----	---A-------------------------C-C-----	------A----T---------T---------------	-------------T-----------T---C-------	N-P13L, N-S193I, ORF1a-A876T, ORF1a-G392D, ORF1a-L3606F
EPI_ISL_446570	genotype_1	no	2	19A-3	19A-2	3	3	2	3736,26002	CTCGCCCCTGTCCCCACTCACCCGGGTGTTCTCGGGA	T---T----AG-T------GT--------C---AAC-	T---T-----G-T------G---------C---AAC-	T---T-----G-T-----TG---T-----C-------	T---T-----G-T------G---T-----C-------	T-T-T-----G-T------G---T-----C-------	T---T-----G-T------G---------C-------	----------G------------------C-------	-A---T-T--G------C----T---CCCC------G	-------T--G-----------------CC-------	-------T--G---TGT-----------CC-------	-------TA-G--T----------T---CCT-T----	---A-------------------------C-C-----	------A----T---------T---------------	-------------T-----------T---C-------	N-P13L, N-S193I, ORF1a-A876T, ORF1a-G392D, ORF1a-L3606F
EPI_ISL_446916	genotype_1	no	2	19A-3	19A-2	3	3	2	3736,26002	CTCGCCCCTGTCCCCACTCACCCGGGTGTTCTCGGGA	T---T----AG-T------GT--------C---AAC-	T---T-----G-T------G---------C---AAC-	T---T-----G-T-----TG---T-----C-------	T---T-----G-T------G---T-----C-------	T-T-T-----G-T------G---T-----C-------	T---T-----G-T------G---------C-------	----------G------------------C-------	-A---T-T--G------C----T---CCCC------G	-------T--G-----------------CC-------	-------T--G---TGT-----------CC-------	-------TA-G--T----------T---CCT-T----	---A-------------------------C-C-----	------A----T---------T---------------	-------------T-----------T---C-------	N-P13L, N-S193I, ORF1a-A876T, ORF1a-G392D, ORF1a-L3606F
EPI_ISL_447250	genotype_602	no	2	19A-1	19A-3	2	3	2	8579,26002	CTCGCCACTGGCCCCACTCACCCGGGTGTTCTCGGGA	T---T-C--A--T------GT--------C---AAC-	T---T-C-----T------G---------C---AAC-	T---T-C-----T-----TG---T-----C-------	T---T-C-----T------G---T-----C-------	T-T-T-C-----T------G---T-----C-------	T---T-C-----T------G---------C-------	------C----------------------C-------	-A---TCT---------C----T---CCCC------G	------CT--------------------CC-------	------CT------TGT-----------CC-------	------CTA----T----------T---CCT-T----	---A--C---T------------------C-C-----	----------TT---------T---------------	------C---T--T-----------T---C-------	N-P13L, ORF1a-T2016K
EPI_ISL_447256	genotype_598	yes	2	19A-1	20A-3	2	2	3	1521,8604,18787	CTCGTCCCTGGCCCCACTCGCCCGGGTGTCCTCGGGA	T--------A--T-------T------------AAC-	T-----------T--------------------AAC-	T-----------T-----T----T-------------	T-----------T----------T-------------	T-T---------T----------T-------------	T-----------T------------------------	----C--------------A-----------------	-A--CT-T---------C-A--T---CCC-------G	----C--T-----------A--------C--------	----C--T------TGT--A--------C--------	----C--TA----T-----A----T---C-T-T----	---AC-----T--------A-----------C-----	----C-A---TT-------A-T-------T-------	----C-----T--T-----A-----T-----------	ORF1a-M1448K, ORF1a-N1439H, ORF1a-S1427I, ORF1a-S3884L, ORF1a-T1444P, ORF1b-R1084I, ORF1b-V2686G, S-D614G, S-N960K, S-S940T
EPI_ISL_447565	genotype_35	no	2	19A-1	19A-3	2	3	3	12288,18711,26002	CTCGCCCCTGGTCCCACTCACCCGGGTGTTCTCGGGA	T---T----A-CT------GT--------C---AAC-	T---T------CT------G---------C---AAC-	T---T------CT-----TG---T-----C-------	T---T------CT------G---T-----C-------	T-T-T------CT------G---T-----C-------	T---T------CT------G---------C-------	-----------C-----------------C-------	-A---T-T---C-----C----T---CCCC------G	-------T---C----------------CC-------	-------T---C--TGT-----------CC-------	-------TA--C-T----------T---CCT-T----	---A------TC-----------------C-C-----	------A---T----------T---------------	----------TC-T-----------T---C-------	N-P13L
EPI_ISL_447591	genotype_362	yes	2	20B-2	19A-1	2	5	2	1521,18787	TTCGCCCCTGGCCCCACTCGCCCGGGTGTCCTCAACA	----T----A--T-------T----------------	----T-------T------------------------	----T-------T-----T----T---------GGG-	----T-------T----------T---------GGG-	--T-T-------T----------T---------GGG-	----T-------T--------------------GGG-	C------------------A-------------GGG-	CA---T-T---------C-A--T---CCC----GGGG	C------T-----------A--------C----GGG-	C------T------TGT--A--------C----GGG-	C------TA----T-----A----T---C-T-TGGG-	C--A------T--------A-----------C-GGG-	C-----A---TT-------A-T-------T---GGG-	C---------T--T-----A-----T-------GGG-	N-G204R, N-R203K, ORF1b-D675E, ORF1b-G1217C, ORF1b-R164G, ORF1b-V1814F, S-D614G, S-D950H, S-K529N
EPI_ISL_447659	genotype_70	no	2	19A-1	20A-2	3	2	3	1521,8604,18787	CTCGTCCCTGGCCCCACTCGCCCTGGTGTCCTCGGGA	T--------A--T-------T--G---------AAC-	T-----------T----------G---------AAC-	T-----------T-----T------------------	T-----------T------------------------	T-T---------T------------------------	T-----------T----------G-------------	----C--------------A---G-------------	-A--CT-T---------C-A--TG--CCC-------G	----C--T-----------A---G----C--------	----C--T------TGT--A---G----C--------	----C--TA----T-----A---GT---C-T-T----	---AC-----T--------A---G-------C-----	----C-A---TT-------A-T-G-----T-------	----C-----T--T-----A---G-T-----------	ORF1a-Q2702H, ORF3a-Q57H, S-D614G
EPI_ISL_447679	genotype_646	no	2	20B-2	19A-1	2	5	2	1521,18787	TTCGCCCCTGGCCCCACTCGCCCGGGTGTCCTCAACA	----T----A--T-------T----------------	----T-------T------------------------	----T-------T-----T----T---------GGG-	----T-------T----------T---------GGG-	--T-T-------T----------T---------GGG-	----T-------T--------------------GGG-	C------------------A-------------GGG-	CA---T-T---------C-A--T---CCC----GGGG	C------T-----------A--------C----GGG-	C------T------TGT--A--------C----GGG-	C------TA----T-----A----T---C-T-TGGG-	C--A------T--------A-----------C-GGG-	C-----A---TT-------A-T-------T---GGG-	C---------T--T-----A-----T-------GGG-	M-A69V, N-G204R, N-R203K, ORF1a-V2580A, ORF1b-G2337V, ORF3a-L73F, S-C379F, S-D614G, S-P1263L
EPI_ISL_447691	genotype_44	no	2	19A-1	20A-3	2	2	2	1521,18787	TTCGCCCCTGGCCCCACTCGCCCGGGTGTCCTCGGGA	----T----A--T-------T------------AAC-	----T-------T--------------------AAC-	----T-------T-----T----T-------------	----T-------T----------T-------------	--T-T-------T----------T-------------	----T-------T------------------------	C------------------A-----------------	CA---T-T---------C-A--T---CCC-------G	C------T-----------A--------C--------	C------T------TGT--A--------C--------	C------TA----T-----A----T---C-T-T----	C--A------T--------A-----------C-----	C-----A---TT-------A-T-------T-------	C---------T--T-----A-----T-----------	S-D614G
EPI_ISL_698232	genotype_44	no	2	19A-1	20A-3	2	2	2	1521,18787	TTCGCCCCTGGCCCCACTCGCCCGGGTGTCCTCGGGA	----T----A--T-------T------------AAC-	----T-------T--------------------AAC-	----T-------T-----T----T-------------	----T-------T----------T-------------	--T-T-------T----------T-------------	----T-------T------------------------	C------------------A-----------------	CA---T-T---------C-A--T---CCC-------G	C------T-----------A--------C--------	C------T------TGT--A--------C--------	C------TA----T-----A----T---C-T-T----	C--A------T--------A-----------C-----	C-----A---TT-------A-T-------T-------	C---------T--T-----A-----T-----------
EPI_ISL_425845	genotype_44	no	2	19A-1	20A-3	2	2	2	1521,18787	TTCGCCCCTGGCCCCACTCGCCCGGGTGTCCTCGGGA	----T----A--T-------T------------AAC-	----T-------T--------------------AAC-	----T-------T-----T----T-------------	----T-------T----------T-------------	--T-T-------T----------T-------------	----T-------T------------------------	C------------------A-----------------	CA---T-T---------C-A--T---CCC-------G	C------T-----------A--------C--------	C------T------TGT--A--------C--------	C------TA----T-----A----T---C-T-T----	C--A------T--------A-----------C-----	C-----A---TT-------A-T-------T-------	C---------T--T-----A-----T-----------
EPI_ISL_447733	genotype_424	no	2	19A-1	20A-3	2	2	3	1521,8604,18787	TTCGCCCCTGGCTCCACTCACCCGGGTGTCCTCGGGA	----T----A---------GT------------AAC-	----T--------------G-------------AAC-	----T-------------TG---T-------------	----T--------------G---T-------------	--T-T--------------G---T-------------	----T--------------G-----------------	C-----------C------------------------	CA---T-T----C----C----T---CCC-------G	C------T----C---------------C--------	C------T----C-TGT-----------C--------	C------TA---CT----------T---C-T-T----	C--A------T-C------------------C-----	C-----A---TTC--------T-------T-------	C---------T-CT-----------T-----------	ORF1a-R3938S, ORF1b-P314L, S-T553N
EPI_ISL_447853	genotype_500	no	2	19A-1	19A-3	3	2	3	8579,18711,26002	CTCGCCCCTGTTCCCACTCACCCGGGTGTTCTCGGGA	T---T----AGCT------GT--------C---AAC-	T---T-----GCT------G---------C---AAC-	T---T-----GCT-----TG---T-----C-------	T---T-----GCT------G---T-----C-------	T-T-T-----GCT------G---T-----C-------	T---T-----GCT------G---------C-------	----------GC-----------------C-------	-A---T-T--GC-----C----T---CCCC------G	-------T--GC----------------CC-------	-------T--GC--TGT-----------CC-------	-------TA-GC-T----------T---CCT-T----	---A-------C-----------------C-C-----	------A--------------T---------------	-----------C-T-----------T---C-------	N-P13L, ORF1a-L3606F, ORF1a-T4249I
EPI_ISL_450122	genotype_699	no	3	19A-1	20C-1	3	3	4	532,1930,8604,24365	CTTGCCCCTGGCTCCACTCGCCCGGGTGTCCTCGGGA	T-C-T----A----------T------------AAC-	T-C-T----------------------------AAC-	T-C-T-------------T----T-------------	T-C-T------------------T-------------	T---T------------------T-------------	T-C-T--------------------------------	--C---------C------A-----------------	-AC--T-T----C----C-A--T---CCC-------G	--C----T----C------A--------C--------	--C----T----C-TGT--A--------C--------	--C----TA---CT-----A----T---C-T-T----	--CA------T-C------A-----------C-----	--C---A---TTC------A-T-------T-------	--C-------T-CT-----A-----T-----------	ORF1a-P1640S, ORF1a-T265I, ORF1b-P314L, S-D614G, S-P812L
EPI_ISL_450135	genotype_248	no	3	19A-2	20A-2	5	3	3	701,6942,18787	CTCGTCCCTGTCCCCACTCGCCCTGGTGTCCTCGGGA	T--------AG-T-------T--G---------AAC-	T---------G-T----------G---------AAC-	T---------G-T-----T------------------	T---------G-T------------------------	T-T-------G-T------------------------	T---------G-T----------G-------------	----C-----G--------A---G-------------	-A--CT-T--G------C-A--TG--CCC-------G	----C--T--G--------A---G----C--------	----C--T--G---TGT--A---G----C--------	----C--TA-G--T-----A---GT---C-T-T----	---AC--------------A---G-------C-----	----C-A----T-------A-T-G-----T-------	----C--------T-----A---G-T-----------	ORF1a-L3606F, ORF1a-S3884L, ORF1b-A1844V, ORF1b-S1224T, ORF3a-Q57H, S-D614G
EPI_ISL_451185	genotype_39	no	2	20B-2	19A-1	2	5	2	1521,18787	TTCGCCCCTGGCCCCACTCGCCCGGGTGTCCTCAACA	----T----A--T-------T----------------	----T-------T------------------------	----T-------T-----T----T---------GGG-	----T-------T----------T---------GGG-	--T-T-------T----------T---------GGG-	----T-------T--------------------GGG-	C------------------A-------------GGG-	CA---T-T---------C-A--T---CCC----GGGG	C------T-----------A--------C----GGG-	C------T------TGT--A--------C----GGG-	C------TA----T-----A----T---C-T-TGGG-	C--A------T--------A-----------C-GGG-	C-----A---TT-------A-T-------T---GGG-	C---------T--T-----A-----T-------GGG-	N-G204R, N-R203K, ORF1b-D955H, S-D614G
EPI_ISL_877602	genotype_163	no	2	19A-1	19B-3	2	3	1	17841	CTCGCCCCTGGCCCCATTCACCCGGGTGCCCTCGGGA	T---T----A--T---C--GT-------T----AAC-	T---T-------T---C--G--------T----AAC-	T---T-------T---C-TG---T----T--------	T---T-------T---C--G---T----T--------	T-T-T-------T---C--G---T----T--------	T---T-------T---C--G--------T--------	----------------C-----------T--------	-A---T-T--------CC----T---CC--------G	-------T--------C--------------------	-------T------TG---------------------	-------TA----T--C-------T-----T-T----	---A------T-----C-----------T--C-----	------A---TT----C----T------TT-------	----------T--T--C--------T--T--------
EPI_ISL_877607	genotype_162	no	2	19A-1	19B-3	2	3	1	17841	CTCGCCCCTGGCCCCATTCACCCGGGTGCCCTCGGGA	T---T----A--T---C--GT-------T----AAC-	T---T-------T---C--G--------T----AAC-	T---T-------T---C-TG---T----T--------	T---T-------T---C--G---T----T--------	T-T-T-------T---C--G---T----T--------	T---T-------T---C--G--------T--------	----------------C-----------T--------	-A---T-T--------CC----T---CC--------G	-------T--------C--------------------	-------T------TG---------------------	-------TA----T--C-------T-----T-T----	---A------T-----C-----------T--C-----	------A---TT----C----T------TT-------	----------T--T--C--------T--T--------
EPI_ISL_451774	genotype_674	no	2	19A-1	20A-3	2	2	3	1521,8604,18787	TTCGCCCCTGGCTCCACTCACCCGGGTGTCCTCGGGA	----T----A---------GT------------AAC-	----T--------------G-------------AAC-	----T-------------TG---T-------------	----T--------------G---T-------------	--T-T--------------G---T-------------	----T--------------G-----------------	C-----------C------------------------	CA---T-T----C----C----T---CCC-------G	C------T----C---------------C--------	C------T----C-TGT-----------C--------	C------TA---CT----------T---C-T-T----	C--A------T-C------------------C-----	C-----A---TTC--------T-------T-------	C---------T-CT-----------T-----------	ORF1b-P314L
EPI_ISL_452334	genotype_415	no	3	20B-2	19A-1	3	4	2	1521,26024	TTCGCCCCTGGCCCCACTCACCCGGGTGTCCTCAACA	----T----A--T------GT----------------	----T-------T------G-----------------	----T-------T-----TG---T---------GGG-	----T-------T------G---T---------GGG-	--T-T-------T------G---T---------GGG-	----T-------T------G-------------GGG-	C--------------------------------GGG-	CA---T-T---------C----T---CCC----GGGG	C------T--------------------C----GGG-	C------T------TGT-----------C----GGG-	C------TA----T----------T---C-T-TGGG-	C--A------T--------------------C-GGG-	C-----A---TT---------T-------T---GGG-	C---------T--T-----------T-------GGG-	M-S191L, N-G204R, N-R203K, ORF1a-L1556P, ORF1a-P1541S, ORF3a-M260L
EPI_ISL_452337	genotype_256	no	2	20B-2	19A-1	3	4	3	8604,18787,28763	TTCGTCCCTGGCCCCACTCGCCCGGGTGTCCTCAGGA	---------A--T-------T-------------AC-	------------T---------------------AC-	------------T-----T----T---------G---	------------T----------T---------G---	--T---------T----------T---------G---	------------T--------------------G---	C---C--------------A-------------G---	CA--CT-T---------C-A--T---CCC----G--G	C---C--T-----------A--------C----G---	C---C--T------TGT--A--------C----G---	C---C--TA----T-----A----T---C-T-TG---	C--AC-----T--------A-----------C-G---	C---C-A---TT-------A-T-------T---G---	C---C-----T--T-----A-----T-------G---	N-R203K, ORF1a-K3866R, ORF1a-Q3452K, S-D614G
EPI_ISL_452342	genotype_427	no	2	20B-2	19A-1	5	2	2	18787,28763	CTCGCCCCTGGCCCCACTCGCCCGGGTGTCCTCAGGA	T---T----A--T-------T-------------AC-	T---T-------T---------------------AC-	T---T-------T-----T----T---------G---	T---T-------T----------T---------G---	T-T-T-------T----------T---------G---	T---T-------T--------------------G---	-------------------A-------------G---	-A---T-T---------C-A--T---CCC----G--G	-------T-----------A--------C----G---	-------T------TGT--A--------C----G---	-------TA----T-----A----T---C-T-TG---	---A------T--------A-----------C-G---	------A---TT-------A-T-------T---G---	----------T--T-----A-----T-------G---	N-R203K, S-D614G, S-S943P
EPI_ISL_452344	genotype_353	no	2	19A-1	19B-4	5	2	1	12023	CTCGCCCCTGGCCTCACTCACCCGTGTGCCTTTGGGA	T---T----A--TC-----GT---G---T-C-CAAC-	T---T-------TC-----G----G---T-C-CAAC-	T---T-------TC----TG---TG---T-C-C----	T---T-------TC-----G---TG---T-C-C----	T-T-T-------TC-----G---TG---T-C-C----	T---T-------TC-----G----G---T-C-C----	-------------C----------G---T-C-C----	-A---T-T-----C---C----T-G-CC--C-C---G	-------T-----C----------G-----C-C----	-------T-----CTGT-------G-----C-C----	-------TA----------------------------	---A------T--C----------G---T-CCC----	------A---TT-C-------T--G---TTC-C----	----------T-------------GT--T-C-C----	N-S197L, ORF3a-G196V, ORF8-L84S, S-I197V
EPI_ISL_454425	genotype_199	yes	3	20A-3	19B-1	3	10	6	247,1645,25263,27285,27992,28804	TACGTCCCTGGCTCCACTCGCCCGGGCGCCCTCGGGA	-T-------A----------T-----T-T----AAC-	-T------------------------T-T----AAC-	-T----------------T----T--T-T--------	-T---------------------T--T-T--------	-TT--------------------T--T-T--------	-T------------------------T-T--------	CT--C-------C------A------T-T--------	C---CT-T----C----C-A--T----C--------G	CT--C--T----C------A------T----------	CT--C--T----C-TGT--A------T----------	CT--C--TA---CT-----A----T-T---T-T----	CT-AC-----T-C------A------T-T--C-----	CT--C-A---TTC------A-T----T-TT-------	CT--C-----T-CT-----A-----TT-T--------	ORF1a-D75E, ORF1a-E647G, ORF1b-P314L, ORF8-L84S, S-D614G
EPI_ISL_454430	genotype_650	no	7	20C-1	19B-1	8	7	5	656,5861,20951,26028,28804	CATGTCCTTGGCCCCACCCGCCCTGGCCCCCTCGGGA	TTC----C-A--T----T--T--G--TGT----AAC-	TTC----C----T----T-----G--TGT----AAC-	TTC----C----T----TT-------TGT--------	TTC----C----T----T--------TGT--------	TT-----C----T----T--------TGT--------	TTC----C----T----T-----G--TGT--------	-TC-C--C---------T-A---G--TGT--------	--C-CT-------------A--TG------------G	-TC-C------------T-A---G--TG---------	-TC-C---------TGTT-A---G--TG---------	-TC-C---A----T---T-A---GT-TG--T-T----	-TCAC--C--T------T-A---G--TGT--C-----	-TC-C-AC--TT-----T-A-T-G--TGTT-------	-TC-C--C--T--T---T-A---G-TTGT--------	N-T393I, ORF1b-F1757L, ORF3a-Q57H, ORF8-L84S, ORF8-V62L, S-D614G
EPI_ISL_454588	genotype_78	no	2	19A-1	20A-3	2	2	1	8604	CTCGCCCCTGGCTCCACTCGCCCGGGTGTCCTCGGGA	T---T----A----------T------------AAC-	T---T----------------------------AAC-	T---T-------------T----T-------------	T---T------------------T-------------	T-T-T------------------T-------------	T---T--------------------------------	------------C------A-----------------	-A---T-T----C----C-A--T---CCC-------G	-------T----C------A--------C--------	-------T----C-TGT--A--------C--------	-------TA---CT-----A----T---C-T-T----	---A------T-C------A-----------C-----	------A---TTC------A-T-------T-------	----------T-CT-----A-----T-----------	ORF1a-A876T, ORF1a-G392D, ORF1b-P314L, ORF3a-K67N, S-D614G
EPI_ISL_454972	genotype_129	no	3	19A-1	19B-1	3	6	4	21267,25263,27285,28804	CTCGCCCCTGGCCCCACTCACCTGGGTCCCCTCGGGA	T---T----A--T------GT-C----GT----AAC-	T---T-------T------G--C----GT----AAC-	T---T-------T-----TG--CT---GT--------	T---T-------T------G--CT---GT--------	T-T-T-------T------G--CT---GT--------	T---T-------T------G--C----GT--------	----------------------C----GT--------	-A---T-T---------C--------C---------G	-------T--------------C----G---------	-------T------TGT-----C----G---------	-------TA----T--------C-T--G--T-T----	---A------T-----------C----GT--C-----	------A---TT---------TC----GTT-------	----------T--T--------C--T-GT--------	ORF1b-K1720E, ORF8-L84S, ORF8-V62L
EPI_ISL_454983	genotype_121	no	3	19A-1	19B-1	3	6	2	25263,28804	CTCGCCCCTGGCCCCACTCACCCGGGCCCCCTCGGGA	T---T----A--T------GT-----TGT----AAC-	T---T-------T------G------TGT----AAC-	T---T-------T-----TG---T--TGT--------	T---T-------T------G---T--TGT--------	T-T-T-------T------G---T--TGT--------	T---T-------T------G------TGT--------	--------------------------TGT--------	-A---T-T---------C----T-------------G	-------T------------------TG---------	-------T------TGT---------TG---------	-------TA----T----------T-TG--T-T----	---A------T---------------TGT--C-----	------A---TT---------T----TGTT-------	----------T--T-----------TTGT--------	ORF8-L84S, ORF8-V62L
EPI_ISL_455324	genotype_489	yes	3	20A-3	19B-2	3	3	2	5791,25655	TTCGTCCTTGGCCCCACTCACCCGGGTGTCCTCGGGA	-------C-A--T------GT------------AAC-	-------C----T------G-------------AAC-	-------C----T-----TG---T-------------	-------C----T------G---T-------------	--T----C----T------G---T-------------	-------C----T------G-----------------	C---C--C-----------------------------	CA--CT-----------C----T---CCC-------G	C---C-----------------------C--------	C---C---------TGT-----------C--------	C---C---A----T----------T---C-T-T----	C--AC--C--T--------------------C-----	C---C-AC--TT---------T-------T-------	C---C--C--T--T-----------T-----------	ORF1b-L2396F, ORF1b-Q2397L, ORF1b-S2398Y
EPI_ISL_455325	genotype_488	yes	3	19A-1	19B-4	4	3	3	20274,28282,28642	CTCGCCCTAGGCCTCACTCACCCGGGTGTCTTCGGGA	T---T--CTA--TC-----GT---------C--AAC-	T---T--CT---TC-----G----------C--AAC-	T---T--CT---TC----TG---T------C------	T---T--CT---TC-----G---T------C------	T-T-T--CT---TC-----G---T------C------	T---T--CT---TC-----G----------C------	-------CT----C----------------C------	-A---T--T----C---C----T---CCC-C-----G	--------T----C--------------C-C------	--------T----CTGT-----------C-C------	------------------------T---C---T----	---A---CT-T--C----------------CC-----	------ACT-TT-C-------T-------TC------	-------CT-T--------------T----C------	ORF1a-A1176V, ORF1a-A537V, ORF1a-F3071Y, ORF1a-R124C, ORF1a-T3141I, S-T20S
EPI_ISL_455342	genotype_291	no	2	19A-1	19B-4	2	5	2	20274,28282	CTCGCCCCTGGCCCCACTCACCCGTGTGCCCTCGGGA	T---T----A--T------GT---G---T----AAC-	T---T-------T------G----G---T----AAC-	T---T-------T-----TG---TG---T--------	T---T-------T------G---TG---T--------	T-T-T-------T------G---TG---T--------	T---T-------T------G----G---T--------	------------------------G---T--------	-A---T-T---------C----T-G-CC--------G	-------T----------------G------------	-------T------TGT-------G------------	-------TA----T----------------T-T----	---A------T-------------G---T--C-----	------A---TT---------T--G---TT-------	----------T--T----------GT--T--------	ORF3a-G196V, ORF8-G8R, ORF8-L84S
EPI_ISL_455354	genotype_11	no	2	20A-3	19B-2	2	4	2	1521,11477	TTCGCCCTTGGCTCCACTCGCCCGGGTGTCCTCGGGA	----T--C-A----------T------------AAC-	----T--C-------------------------AAC-	----T--C----------T----T-------------	----T--C---------------T-------------	--T-T--C---------------T-------------	----T--C-----------------------------	C------C----C------A-----------------	CA---T------C----C-A--T---CCC-------G	C-----------C------A--------C--------	C-----------C-TGT--A--------C--------	C-------A---CT-----A----T---C-T-T----	C--A---C--T-C------A-----------C-----	C-----AC--TTC------A-T-------T-------	C------C--T-CT-----A-----T-----------	ORF1a-P2870L, ORF1b-P314L, S-D614G
EPI_ISL_455352	genotype_11	no	2	20A-3	19B-2	2	4	2	1521,11477	TTCGCCCTTGGCTCCACTCGCCCGGGTGTCCTCGGGA	----T--C-A----------T------------AAC-	----T--C-------------------------AAC-	----T--C----------T----T-------------	----T--C---------------T-------------	--T-T--C---------------T-------------	----T--C-----------------------------	C------C----C------A-----------------	CA---T------C----C-A--T---CCC-------G	C-----------C------A--------C--------	C-----------C-TGT--A--------C--------	C-------A---CT-----A----T---C-T-T----	C--A---C--T-C------A-----------C-----	C-----AC--TTC------A-T-------T-------	C------C--T-CT-----A-----T-----------
EPI_ISL_456498	genotype_44	no	2	19A-1	20A-3	2	2	2	1521,18787	TTCGCCCCTGGCCCCACTCGCCCGGGTGTCCTCGGGA	----T----A--T-------T------------AAC-	----T-------T--------------------AAC-	----T-------T-----T----T-------------	----T-------T----------T-------------	--T-T-------T----------T-------------	----T-------T------------------------	C------------------A-----------------	CA---T-T---------C-A--T---CCC-------G	C------T-----------A--------C--------	C------T------TGT--A--------C--------	C------TA----T-----A----T---C-T-T----	C--A------T--------A-----------C-----	C-----A---TT-------A-T-------T-------	C---------T--T-----A-----T-----------	S-D614G
EPI_ISL_457320	genotype_301	yes	4	19A-4	20B-1	8	4	6	1521,6449,12627,14488,23449,27394	TTCGCCCCTAGCCCCACTCGCCCGGTTGTCCTCAACA	----T-------T-------T----G-----------	----T----G--T------------G-----------	----T----G--T-----T----T-G-------GGG-	----T----G--T----------T-G-------GGG-	--T-T----G--T----------T-G-------GGG-	----T----G--T------------G-------GGG-	C--------G---------A-----G-------GGG-	CA---T-T-G-------C-A--T--GCCC----GGGG	C------T-G---------A-----G--C----GGG-	C------T-G----TGT--A-----G--C----GGG-	C------TAG---T-----A----TG--C-T-TGGG-	C--A-----GT--------A-----G-----C-GGG-	C-----A--GTT-------A-T---G---T---GGG-	C--------GT--T-----A-------------GGG-	N-G204R, N-R203K, ORF1a-A2593T, ORF1a-G3278S, ORF1a-L2176V, ORF1a-P765S, ORF1b-T1050I, ORF3a-G251V, ORF3a-L108F, S-D614G
EPI_ISL_457325	genotype_303	no	2	20B-1	19B-1	2	16	4	2989,5861,23449,23764	TTCGTTCCTAGCTCCACTCGCCCGGGTGTCCTCAACA	-----C--------------T----------------	-----C---G---------------------------	-----C---G--------T----T---------GGG-	-----C---G-------------T---------GGG-	--T--C---G-------------T---------GGG-	-----C---G-----------------------GGG-	C---CC---G--C------A-------------GGG-	CA--C--T-G--C----C-A--T---CCC----GGGG	C---CC-T-G--C------A--------C----GGG-	C---CC-T-G--C-TGT--A--------C----GGG-	C---CC-TAG--CT-----A----T---C-T-TGGG-	C--ACC---GT-C------A-----------C-GGG-	C---CCA--GTTC------A-T-------T---GGG-	C---CC---GT-CT-----A-----T-------GGG-	N-G204R, N-R203K, ORF1a-G3278S, ORF1a-P971L, ORF1b-P314L, ORF3a-L108F, ORF3a-L127F, ORF7a-L116F, S-D614G
EPI_ISL_457831	genotype_720	no	2	19A-1	20A-3	2	2	2	1521,18787	CTCGTCCCTGGCTCCACTCACCCGGGTGTCCTCGGGA	T--------A---------GT------------AAC-	T------------------G-------------AAC-	T-----------------TG---T-------------	T------------------G---T-------------	T-T----------------G---T-------------	T------------------G-----------------	----C-------C------------------------	-A--CT-T----C----C----T---CCC-------G	----C--T----C---------------C--------	----C--T----C-TGT-----------C--------	----C--TA---CT----------T---C-T-T----	---AC-----T-C------------------C-----	----C-A---TTC--------T-------T-------	----C-----T-CT-----------T-----------	ORF1a-C4294R, ORF1b-P314L, S-G1267V
EPI_ISL_457836	genotype_722	no	3	19A-4	20A-3	4	3	5	1521,6942,12627,14488,24655	TTCGCCCCTGGCCCCACTCGCCCGGTTGTCCTCGGGA	----T----A--T-------T----G-------AAC-	----T-------T------------G-------AAC-	----T-------T-----T----T-G-----------	----T-------T----------T-G-----------	--T-T-------T----------T-G-----------	----T-------T------------G-----------	C------------------A-----G-----------	CA---T-T---------C-A--T--GCCC-------G	C------T-----------A-----G--C--------	C------T------TGT--A-----G--C--------	C------TA----T-----A----TG--C-T-T----	C--A------T--------A-----G-----C-----	C-----A---TT-------A-T---G---T-------	C---------T--T-----A-----------------	M-I48T, ORF1a-I739V, ORF1a-P765S, ORF3a-G251V, S-D215H, S-D614G
EPI_ISL_458110	genotype_459	no	3	19A-1	20A-1	3	3	4	1521,16524,21022,24365	TTCGCCCCTGGCCCCACTTACCCTGGTGTCCTCGGGA	----T----A--T-----CGT--G---------AAC-	----T-------T-----CG---G---------AAC-	----T-------T------G-----------------	----T-------T-----CG-----------------	--T-T-------T-----CG-----------------	----T-------T-----CG---G-------------	C-----------------C----G-------------	CA---T-T---------CC---TG--CCC-------G	C------T----------C----G----C--------	C------T------TGT-C----G----C--------	C------TA----T----C----GT---C-T-T----	C--A------T-------C----G-------C-----	C-----A---TT------C--T-G-----T-------	C---------T--T----C----G-T-----------	N-P6T, ORF1a-A1812D, ORF3a-Q57H
EPI_ISL_458298	genotype_345	no	2	19A-1	19A-3	3	2	2	12288,26002	CTCGCCACTGTCCCCACTCACCCGGGTGTTCTCGGGA	T---T-C--AG-T------GT--------C---AAC-	T---T-C---G-T------G---------C---AAC-	T---T-C---G-T-----TG---T-----C-------	T---T-C---G-T------G---T-----C-------	T-T-T-C---G-T------G---T-----C-------	T---T-C---G-T------G---------C-------	------C---G------------------C-------	-A---TCT--G------C----T---CCCC------G	------CT--G-----------------CC-------	------CT--G---TGT-----------CC-------	------CTA-G--T----------T---CCT-T----	---A--C----------------------C-C-----	-----------T---------T---------------	------C------T-----------T---C-------	N-P13L, ORF1a-G519S, ORF1a-K527N, ORF1a-L3606F, ORF1a-T2016K, ORF1b-G2071V
EPI_ISL_461482	genotype_114	no	2	20A-3	19B-2	4	2	1	5791	TTCGTCCTTGGCCCCACTCACCCGGGTGCCCTCGGGA	-------C-A--T------GT-------T----AAC-	-------C----T------G--------T----AAC-	-------C----T-----TG---T----T--------	-------C----T------G---T----T--------	--T----C----T------G---T----T--------	-------C----T------G--------T--------	C---C--C--------------------T--------	CA--CT-----------C----T---CC--------G	C---C--------------------------------	C---C---------TGT--------------------	C---C---A----T----------T-----T-T----	C--AC--C--T-----------------T--C-----	C---C-AC--TT---------T------TT-------	C---C--C--T--T-----------T--T--------	N-S202N, ORF8-L84S
EPI_ISL_462479	genotype_396	yes	2	19A-4	20A-3	2	5	2	1521,12627	CTCGTCCCTGGCCTCACTCACCCGGTTGTCCTCGGGA	T--------A--TC-----GT----G-------AAC-	T-----------TC-----G-----G-------AAC-	T-----------TC----TG---T-G-----------	T-----------TC-----G---T-G-----------	T-T---------TC-----G---T-G-----------	T-----------TC-----G-----G-----------	----C--------C-----------G-----------	-A--CT-T-----C---C----T--GCCC-------G	----C--T-----C-----------G--C--------	----C--T-----CTGT--------G--C--------	----C--TA---------------TG--C-T-T----	---AC-----T--C-----------G-----C-----	----C-A---TT-C-------T---G---T-------	----C-----T--------------------------	ORF1a-R2875C, ORF3a-G251V, S-A783V
EPI_ISL_462753	genotype_594	no	2	20B-2	19A-1	2	5	1	8604	CTCGCCCCTGGCTCCACTCGCCCGGGTGTCCTCAACA	T---T----A----------T----------------	T---T--------------------------------	T---T-------------T----T---------GGG-	T---T------------------T---------GGG-	T-T-T------------------T---------GGG-	T---T----------------------------GGG-	------------C------A-------------GGG-	-A---T-T----C----C-A--T---CCC----GGGG	-------T----C------A--------C----GGG-	-------T----C-TGT--A--------C----GGG-	-------TA---CT-----A----T---C-T-TGGG-	---A------T-C------A-----------C-GGG-	------A---TTC------A-T-------T---GGG-	----------T-CT-----A-----T-------GGG-	N-G204R, N-R203K, ORF1b-P314L, S-D614G
EPI_ISL_462922	genotype_649	no	2	19B-2	19B-1	5	2	3	21267,25263,28770	CACGCTCTTGGCCCCACCCACCCGGGCCCCCTCGGGA	TT--TC-C-A--T----T-GT-----TGT----AAC-	TT--TC-C----T----T-G------TGT----AAC-	TT--TC-C----T----TTG---T--TGT--------	TT--TC-C----T----T-G---T--TGT--------	TTT-TC-C----T----T-G---T--TGT--------	TT--TC-C----T----T-G------TGT--------	-T---C-C---------T--------TGT--------	----------------------T-------------G	-T---C-----------T--------TG---------	-T---C--------TGTT--------TG---------	-T---C--A----T---T------T-TG--T-T----	-T-A-C-C--T------T--------TGT--C-----	-T---CAC--TT-----T---T----TGTT-------	-T---C-C--T--T---T-------TTGT--------	N-R191S, ORF1a-D75E, ORF1a-P971L, ORF1b-F1757L, ORF8-L84S, ORF8-V62L
EPI_ISL_462932	genotype_470	no	3	19A-3	19B-4	9	3	6	7429,9011,24836,26943,28109,28366	CTCGCCCCAGGCCTCACTCACCCGGGTGCTTTTGGGA	T---T---TA--TC-----GT-------TCC-CAAC-	T---T---T---TC-----G--------TCC-CAAC-	T---T---T---TC----TG---T----TCC-C----	T---T---T---TC-----G---T----TCC-C----	T-T-T---T---TC-----G---T----TCC-C----	T---T---T---TC-----G--------TCC-C----	--------T----C--------------TCC-C----	-A---T-TT----C---C----T---CC-CC-C---G	-------TT----C---------------CC-C----	-------TT----CTGT------------CC-C----	-------T----------------T----C-------	---A----T-T--C--------------TCCCC----	------A-T-TT-C-------T------T-C-C----	--------T-T--------------T--TCC-C----	N-P13L, N-S197L, ORF1a-F3071Y, ORF8-L84S
EPI_ISL_462954	genotype_13	no	2	20A-3	19B-2	2	4	1	18787	TTCGTCCCTGGCTCCACTCACCCGGGTGCCCTCGGGA	---------A---------GT-------T----AAC-	-------------------G--------T----AAC-	------------------TG---T----T--------	-------------------G---T----T--------	--T----------------G---T----T--------	-------------------G--------T--------	C---C-------C---------------T--------	CA--CT-T----C----C----T---CC--------G	C---C--T----C------------------------	C---C--T----C-TGT--------------------	C---C--TA---CT----------T-----T-T----	C--AC-----T-C---------------T--C-----	C---C-A---TTC--------T------TT-------	C---C-----T-CT-----------T--T--------	ORF1b-P314L, ORF8-L84S
EPI_ISL_463669	genotype_39	no	2	20B-2	19A-1	2	5	2	1521,18787	TTCGCCCCTGGCCCCACTCGCCCGGGTGTCCTCAACA	----T----A--T-------T----------------	----T-------T------------------------	----T-------T-----T----T---------GGG-	----T-------T----------T---------GGG-	--T-T-------T----------T---------GGG-	----T-------T--------------------GGG-	C------------------A-------------GGG-	CA---T-T---------C-A--T---CCC----GGGG	C------T-----------A--------C----GGG-	C------T------TGT--A--------C----GGG-	C------TA----T-----A----T---C-T-TGGG-	C--A------T--------A-----------C-GGG-	C-----A---TT-------A-T-------T---GGG-	C---------T--T-----A-----T-------GGG-	N-G204R, N-R203K, S-D614G
EPI_ISL_464092	genotype_477	no	2	20A-3	19B-1	4	9	6	1645,5861,11477,16454,20951,23600	TTCGCTCCTGGCCCCACTCACCCGGGTGTCCTCGGGA	----TC---A--T------GT------------AAC-	----TC------T------G-------------AAC-	----TC------T-----TG---T-------------	----TC------T------G---T-------------	--T-TC------T------G---T-------------	----TC------T------G-----------------	C----C-------------------------------	CA-----T---------C----T---CCC-------G	C----C-T--------------------C--------	C----C-T------TGT-----------C--------	C----C-TA----T----------T---C-T-T----	C--A-C----T--------------------C-----	C----CA---TT---------T-------T-------	C----C----T--T-----------T-----------	ORF1a-P971L
EPI_ISL_464547	genotype_497	yes	3	20B-2	19A-4	7	3	1	27394	CTCGCCCCTGTCCTCACTCACCCGGTTGTCCTCAACA	T---T----AG-TC-----GT----G-----------	T---T-----G-TC-----G-----G-----------	T---T-----G-TC----TG---T-G-------GGG-	T---T-----G-TC-----G---T-G-------GGG-	T-T-T-----G-TC-----G---T-G-------GGG-	T---T-----G-TC-----G-----G-------GGG-	----------G--C-----------G-------GGG-	-A---T-T--G--C---C----T--GCCC----GGGG	-------T--G--C-----------G--C----GGG-	-------T--G--CTGT--------G--C----GGG-	-------TA-G-------------TG--C-T-TGGG-	---A---------C-----------G-----C-GGG-	------A----T-C-------T---G---T---GGG-	---------------------------------GGG-	N-G204R, N-R203K, ORF1a-I739V, ORF1a-L3606F, ORF1a-P765S, ORF3a-G251V, S-D1153Y, S-N1194Y
EPI_ISL_467239	genotype_93	no	2	20A-3	19B-2	4	2	1	18787	CTCGCCCTTGGCCCCACTCGCCCGGGTGTCCTCGGGA	T---T--C-A--T-------T------------AAC-	T---T--C----T--------------------AAC-	T---T--C----T-----T----T-------------	T---T--C----T----------T-------------	T-T-T--C----T----------T-------------	T---T--C----T------------------------	-------C-----------A-----------------	-A---T-----------C-A--T---CCC-------G	-------------------A--------C--------	--------------TGT--A--------C--------	--------A----T-----A----T---C-T-T----	---A---C--T--------A-----------C-----	------AC--TT-------A-T-------T-------	-------C--T--T-----A-----T-----------	S-D614G
EPI_ISL_467250	genotype_93	no	2	20A-3	19B-2	4	2	1	18787	CTCGCCCTTGGCCCCACTCGCCCGGGTGTCCTCGGGA	T---T--C-A--T-------T------------AAC-	T---T--C----T--------------------AAC-	T---T--C----T-----T----T-------------	T---T--C----T----------T-------------	T-T-T--C----T----------T-------------	T---T--C----T------------------------	-------C-----------A-----------------	-A---T-----------C-A--T---CCC-------G	-------------------A--------C--------	--------------TGT--A--------C--------	--------A----T-----A----T---C-T-T----	---A---C--T--------A-----------C-----	------AC--TT-------A-T-------T-------	-------C--T--T-----A-----T-----------	S-D614G
EPI_ISL_467558	genotype_426	no	4	20A-3	19B-3	4	5	3	11477,15959,17841	TTCGTCCCTGGCCCCATTCACCCGGGTGCCCTCGGGA	---------A--T---C--GT-------T----AAC-	------------T---C--G--------T----AAC-	------------T---C-TG---T----T--------	------------T---C--G---T----T--------	--T---------T---C--G---T----T--------	------------T---C--G--------T--------	C---C-----------C-----------T--------	CA--CT-T--------CC----T---CC--------G	C---C--T--------C--------------------	C---C--T------TG---------------------	C---C--TA----T--C-------T-----T-T----	C--AC-----T-----C-----------T--C-----	C---C-A---TT----C----T------TT-------	C---C-----T--T--C--------T--T--------	ORF1b-G1073R, ORF8-L84S, S-L5F
EPI_ISL_467884	genotype_294	no	2	20C-1	19B-1	2	13	3	27285,27992,28804	TTTGTCCCTGGCTCCACTCGCCCTGGTCTCCTCGGGG	--C------A----------T--G---G-----AACA	--C--------------------G---G-----AACA	--C---------------T--------G--------A	--C------------------------G--------A	---------------------------G--------A	--C--------------------G---G--------A	C-C-C-------C------A---G---G--------A	CAC-CT-T----C----C-A--TG--C-C--------	C-C-C--T----C------A---G---GC-------A	C-C-C--T----C-TGT--A---G---GC-------A	C-C-C--TA---CT-----A---GT--GC-T-T---A	C-CAC-----T-C------A---G---G---C----A	C-C-C-A---TTC------A-T-G---G-T------A	C-C-C-----T-CT-----A---G-T-G--------A	ORF1a-T265I, ORF1b-P314L, ORF3a-Q57H, ORF8-V62L, S-D614G
EPI_ISL_468407	genotype_716	no	3	20C-1	19B-2	3	5	1	18787	TTTGTCCCTGGCTCCACTCACCCGGGTGCCCTCGGGA	--C------A---------GT-------T----AAC-	--C----------------G--------T----AAC-	--C---------------TG---T----T--------	--C----------------G---T----T--------	-------------------G---T----T--------	--C----------------G--------T--------	C-C-C-------C---------------T--------	CAC-CT-T----C----C----T---CC--------G	C-C-C--T----C------------------------	C-C-C--T----C-TGT--------------------	C-C-C--TA---CT----------T-----T-T----	C-CAC-----T-C---------------T--C-----	C-C-C-A---TTC--------T------TT-------	C-C-C-----T-CT-----------T--T--------	ORF1a-F190L, ORF1a-T265I, ORF1b-P314L, ORF8-L84S
EPI_ISL_471418	genotype_431	yes	2	19A-1	20A-3	2	2	3	1521,8604,18787	CTCGTCCCTGGCCCCACTCGCCCGGGTGTCCTCGGGA	T--------A--T-------T------------AAC-	T-----------T--------------------AAC-	T-----------T-----T----T-------------	T-----------T----------T-------------	T-T---------T----------T-------------	T-----------T------------------------	----C--------------A-----------------	-A--CT-T---------C-A--T---CCC-------G	----C--T-----------A--------C--------	----C--T------TGT--A--------C--------	----C--TA----T-----A----T---C-T-T----	---AC-----T--------A-----------C-----	----C-A---TT-------A-T-------T-------	----C-----T--T-----A-----T-----------	ORF1a-D2813G, ORF1a-F3266L, ORF1a-K3351N, ORF1a-K3353P, ORF1a-S2237N, ORF1b-Q2446H, ORF1b-V1419G, ORF3a-H78Y, ORF3a-I186S
EPI_ISL_472523	genotype_1	no	2	19A-3	19A-2	3	3	2	3736,26002	CTCGCCCCTGTCCCCACTCACCCGGGTGTTCTCGGGA	T---T----AG-T------GT--------C---AAC-	T---T-----G-T------G---------C---AAC-	T---T-----G-T-----TG---T-----C-------	T---T-----G-T------G---T-----C-------	T-T-T-----G-T------G---T-----C-------	T---T-----G-T------G---------C-------	----------G------------------C-------	-A---T-T--G------C----T---CCCC------G	-------T--G-----------------CC-------	-------T--G---TGT-----------CC-------	-------TA-G--T----------T---CCT-T----	---A-------------------------C-C-----	------A----T---------T---------------	-------------T-----------T---C-------	N-P13L, N-S193I, ORF1a-A876T, ORF1a-G392D, ORF1a-L3606F, S-P792L
EPI_ISL_472590	genotype_1	no	2	19A-3	19A-2	3	3	2	3736,26002	CTCGCCCCTGTCCCCACTCACCCGGGTGTTCTCGGGA	T---T----AG-T------GT--------C---AAC-	T---T-----G-T------G---------C---AAC-	T---T-----G-T-----TG---T-----C-------	T---T-----G-T------G---T-----C-------	T-T-T-----G-T------G---T-----C-------	T---T-----G-T------G---------C-------	----------G------------------C-------	-A---T-T--G------C----T---CCCC------G	-------T--G-----------------CC-------	-------T--G---TGT-----------CC-------	-------TA-G--T----------T---CCT-T----	---A-------------------------C-C-----	------A----T---------T---------------	-------------T-----------T---C-------	N-P13L, N-S193I, ORF1a-A876T, ORF1a-G392D, ORF1a-I616T, ORF1a-L3606F
EPI_ISL_472640	genotype_1	no	2	19A-3	19A-2	3	3	2	3736,26002	CTCGCCCCTGTCCCCACTCACCCGGGTGTTCTCGGGA	T---T----AG-T------GT--------C---AAC-	T---T-----G-T------G---------C---AAC-	T---T-----G-T-----TG---T-----C-------	T---T-----G-T------G---T-----C-------	T-T-T-----G-T------G---T-----C-------	T---T-----G-T------G---------C-------	----------G------------------C-------	-A---T-T--G------C----T---CCCC------G	-------T--G-----------------CC-------	-------T--G---TGT-----------CC-------	-------TA-G--T----------T---CCT-T----	---A-------------------------C-C-----	------A----T---------T---------------	-------------T-----------T---C-------	N-P13L, N-S193I, ORF1a-A876T, ORF1a-G392D, ORF1a-L3606F
EPI_ISL_472650	genotype_1	no	2	19A-3	19A-2	3	3	2	3736,26002	CTCGCCCCTGTCCCCACTCACCCGGGTGTTCTCGGGA	T---T----AG-T------GT--------C---AAC-	T---T-----G-T------G---------C---AAC-	T---T-----G-T-----TG---T-----C-------	T---T-----G-T------G---T-----C-------	T-T-T-----G-T------G---T-----C-------	T---T-----G-T------G---------C-------	----------G------------------C-------	-A---T-T--G------C----T---CCCC------G	-------T--G-----------------CC-------	-------T--G---TGT-----------CC-------	-------TA-G--T----------T---CCT-T----	---A-------------------------C-C-----	------A----T---------T---------------	-------------T-----------T---C-------	N-P13L, N-S193I, ORF1a-A876T, ORF1a-G392D, ORF1a-L3606F
EPI_ISL_472786	genotype_1	no	2	19A-3	19A-2	3	3	2	3736,26002	CTCGCCCCTGTCCCCACTCACCCGGGTGTTCTCGGGA	T---T----AG-T------GT--------C---AAC-	T---T-----G-T------G---------C---AAC-	T---T-----G-T-----TG---T-----C-------	T---T-----G-T------G---T-----C-------	T-T-T-----G-T------G---T-----C-------	T---T-----G-T------G---------C-------	----------G------------------C-------	-A---T-T--G------C----T---CCCC------G	-------T--G-----------------CC-------	-------T--G---TGT-----------CC-------	-------TA-G--T----------T---CCT-T----	---A-------------------------C-C-----	------A----T---------T---------------	-------------T-----------T---C-------	N-P13L, N-S193I, ORF1a-A876T, ORF1a-G392D, ORF1a-L3606F, ORF1b-V1840F
EPI_ISL_472787	genotype_1	no	2	19A-3	19A-2	3	3	2	3736,26002	CTCGCCCCTGTCCCCACTCACCCGGGTGTTCTCGGGA	T---T----AG-T------GT--------C---AAC-	T---T-----G-T------G---------C---AAC-	T---T-----G-T-----TG---T-----C-------	T---T-----G-T------G---T-----C-------	T-T-T-----G-T------G---T-----C-------	T---T-----G-T------G---------C-------	----------G------------------C-------	-A---T-T--G------C----T---CCCC------G	-------T--G-----------------CC-------	-------T--G---TGT-----------CC-------	-------TA-G--T----------T---CCT-T----	---A-------------------------C-C-----	------A----T---------T---------------	-------------T-----------T---C-------	N-P13L, N-S193I, ORF1a-A876T, ORF1a-G392D, ORF1a-L3606F, S-S494P
EPI_ISL_472794	genotype_1	no	2	19A-3	19A-2	3	3	2	3736,26002	CTCGCCCCTGTCCCCACTCACCCGGGTGTTCTCGGGA	T---T----AG-T------GT--------C---AAC-	T---T-----G-T------G---------C---AAC-	T---T-----G-T-----TG---T-----C-------	T---T-----G-T------G---T-----C-------	T-T-T-----G-T------G---T-----C-------	T---T-----G-T------G---------C-------	----------G------------------C-------	-A---T-T--G------C----T---CCCC------G	-------T--G-----------------CC-------	-------T--G---TGT-----------CC-------	-------TA-G--T----------T---CCT-T----	---A-------------------------C-C-----	------A----T---------T---------------	-------------T-----------T---C-------	N-P13L, N-S193I, ORF1a-A876T, ORF1a-G392D, ORF1a-L3606F, ORF1b-S2430I
EPI_ISL_472843	genotype_1	no	2	19A-3	19A-2	3	3	2	3736,26002	CTCGCCCCTGTCCCCACTCACCCGGGTGTTCTCGGGA	T---T----AG-T------GT--------C---AAC-	T---T-----G-T------G---------C---AAC-	T---T-----G-T-----TG---T-----C-------	T---T-----G-T------G---T-----C-------	T-T-T-----G-T------G---T-----C-------	T---T-----G-T------G---------C-------	----------G------------------C-------	-A---T-T--G------C----T---CCCC------G	-------T--G-----------------CC-------	-------T--G---TGT-----------CC-------	-------TA-G--T----------T---CCT-T----	---A-------------------------C-C-----	------A----T---------T---------------	-------------T-----------T---C-------	N-P13L, N-S193I, ORF1a-A876T, ORF1a-G392D, ORF1a-L3606F, ORF1b-P1177L
EPI_ISL_472894	genotype_1	no	2	19A-3	19A-2	3	3	2	3736,26002	CTCGCCCCTGTCCCCACTCACCCGGGTGTTCTCGGGA	T---T----AG-T------GT--------C---AAC-	T---T-----G-T------G---------C---AAC-	T---T-----G-T-----TG---T-----C-------	T---T-----G-T------G---T-----C-------	T-T-T-----G-T------G---T-----C-------	T---T-----G-T------G---------C-------	----------G------------------C-------	-A---T-T--G------C----T---CCCC------G	-------T--G-----------------CC-------	-------T--G---TGT-----------CC-------	-------TA-G--T----------T---CCT-T----	---A-------------------------C-C-----	------A----T---------T---------------	-------------T-----------T---C-------	N-P13L, N-S193I, ORF1a-A876T, ORF1a-G392D, ORF1a-L3606F
EPI_ISL_472934	genotype_1	no	2	19A-3	19A-2	3	3	2	3736,26002	CTCGCCCCTGTCCCCACTCACCCGGGTGTTCTCGGGA	T---T----AG-T------GT--------C---AAC-	T---T-----G-T------G---------C---AAC-	T---T-----G-T-----TG---T-----C-------	T---T-----G-T------G---T-----C-------	T-T-T-----G-T------G---T-----C-------	T---T-----G-T------G---------C-------	----------G------------------C-------	-A---T-T--G------C----T---CCCC------G	-------T--G-----------------CC-------	-------T--G---TGT-----------CC-------	-------TA-G--T----------T---CCT-T----	---A-------------------------C-C-----	------A----T---------T---------------	-------------T-----------T---C-------	N-P13L, N-S193I, ORF1a-A876T, ORF1a-G392D, ORF1a-L3606F
EPI_ISL_474001	genotype_1	no	2	19A-3	19A-2	3	3	2	3736,26002	CTCGCCCCTGTCCCCACTCACCCGGGTGTTCTCGGGA	T---T----AG-T------GT--------C---AAC-	T---T-----G-T------G---------C---AAC-	T---T-----G-T-----TG---T-----C-------	T---T-----G-T------G---T-----C-------	T-T-T-----G-T------G---T-----C-------	T---T-----G-T------G---------C-------	----------G------------------C-------	-A---T-T--G------C----T---CCCC------G	-------T--G-----------------CC-------	-------T--G---TGT-----------CC-------	-------TA-G--T----------T---CCT-T----	---A-------------------------C-C-----	------A----T---------T---------------	-------------T-----------T---C-------
EPI_ISL_473032	genotype_1	no	2	19A-3	19A-2	3	3	2	3736,26002	CTCGCCCCTGTCCCCACTCACCCGGGTGTTCTCGGGA	T---T----AG-T------GT--------C---AAC-	T---T-----G-T------G---------C---AAC-	T---T-----G-T-----TG---T-----C-------	T---T-----G-T------G---T-----C-------	T-T-T-----G-T------G---T-----C-------	T---T-----G-T------G---------C-------	----------G------------------C-------	-A---T-T--G------C----T---CCCC------G	-------T--G-----------------CC-------	-------T--G---TGT-----------CC-------	-------TA-G--T----------T---CCT-T----	---A-------------------------C-C-----	------A----T---------T---------------	-------------T-----------T---C-------
EPI_ISL_472996	genotype_1	no	2	19A-3	19A-2	3	3	2	3736,26002	CTCGCCCCTGTCCCCACTCACCCGGGTGTTCTCGGGA	T---T----AG-T------GT--------C---AAC-	T---T-----G-T------G---------C---AAC-	T---T-----G-T-----TG---T-----C-------	T---T-----G-T------G---T-----C-------	T-T-T-----G-T------G---T-----C-------	T---T-----G-T------G---------C-------	----------G------------------C-------	-A---T-T--G------C----T---CCCC------G	-------T--G-----------------CC-------	-------T--G---TGT-----------CC-------	-------TA-G--T----------T---CCT-T----	---A-------------------------C-C-----	------A----T---------T---------------	-------------T-----------T---C-------	N-P13L, N-S193I, ORF1a-A876T, ORF1a-G392D, ORF1a-L3606F
EPI_ISL_473148	genotype_1	no	2	19A-3	19A-2	3	3	2	3736,26002	CTCGCCCCTGTCCCCACTCACCCGGGTGTTCTCGGGA	T---T----AG-T------GT--------C---AAC-	T---T-----G-T------G---------C---AAC-	T---T-----G-T-----TG---T-----C-------	T---T-----G-T------G---T-----C-------	T-T-T-----G-T------G---T-----C-------	T---T-----G-T------G---------C-------	----------G------------------C-------	-A---T-T--G------C----T---CCCC------G	-------T--G-----------------CC-------	-------T--G---TGT-----------CC-------	-------TA-G--T----------T---CCT-T----	---A-------------------------C-C-----	------A----T---------T---------------	-------------T-----------T---C-------	N-P13L, N-S193I, ORF1a-A876T, ORF1a-G392D, ORF1a-L3606F
EPI_ISL_473258	genotype_1	no	2	19A-3	19A-2	3	3	2	3736,26002	CTCGCCCCTGTCCCCACTCACCCGGGTGTTCTCGGGA	T---T----AG-T------GT--------C---AAC-	T---T-----G-T------G---------C---AAC-	T---T-----G-T-----TG---T-----C-------	T---T-----G-T------G---T-----C-------	T-T-T-----G-T------G---T-----C-------	T---T-----G-T------G---------C-------	----------G------------------C-------	-A---T-T--G------C----T---CCCC------G	-------T--G-----------------CC-------	-------T--G---TGT-----------CC-------	-------TA-G--T----------T---CCT-T----	---A-------------------------C-C-----	------A----T---------T---------------	-------------T-----------T---C-------	N-P13L, N-S193I, ORF1a-A876T, ORF1a-G392D, ORF1a-L3606F, ORF1b-S2430I
EPI_ISL_473303	genotype_1	no	2	19A-3	19A-2	3	3	2	3736,26002	CTCGCCCCTGTCCCCACTCACCCGGGTGTTCTCGGGA	T---T----AG-T------GT--------C---AAC-	T---T-----G-T------G---------C---AAC-	T---T-----G-T-----TG---T-----C-------	T---T-----G-T------G---T-----C-------	T-T-T-----G-T------G---T-----C-------	T---T-----G-T------G---------C-------	----------G------------------C-------	-A---T-T--G------C----T---CCCC------G	-------T--G-----------------CC-------	-------T--G---TGT-----------CC-------	-------TA-G--T----------T---CCT-T----	---A-------------------------C-C-----	------A----T---------T---------------	-------------T-----------T---C-------	N-P13L, N-S193I, ORF1a-A876T, ORF1a-G392D, ORF1a-L3606F
EPI_ISL_474013	genotype_1	no	2	19A-3	19A-2	3	3	2	3736,26002	CTCGCCCCTGTCCCCACTCACCCGGGTGTTCTCGGGA	T---T----AG-T------GT--------C---AAC-	T---T-----G-T------G---------C---AAC-	T---T-----G-T-----TG---T-----C-------	T---T-----G-T------G---T-----C-------	T-T-T-----G-T------G---T-----C-------	T---T-----G-T------G---------C-------	----------G------------------C-------	-A---T-T--G------C----T---CCCC------G	-------T--G-----------------CC-------	-------T--G---TGT-----------CC-------	-------TA-G--T----------T---CCT-T----	---A-------------------------C-C-----	------A----T---------T---------------	-------------T-----------T---C-------	N-P13L, N-S193I, ORF1a-A876T, ORF1a-G392D, ORF1a-L3606F
EPI_ISL_474203	genotype_1	no	2	19A-3	19A-2	3	3	2	3736,26002	CTCGCCCCTGTCCCCACTCACCCGGGTGTTCTCGGGA	T---T----AG-T------GT--------C---AAC-	T---T-----G-T------G---------C---AAC-	T---T-----G-T-----TG---T-----C-------	T---T-----G-T------G---T-----C-------	T-T-T-----G-T------G---T-----C-------	T---T-----G-T------G---------C-------	----------G------------------C-------	-A---T-T--G------C----T---CCCC------G	-------T--G-----------------CC-------	-------T--G---TGT-----------CC-------	-------TA-G--T----------T---CCT-T----	---A-------------------------C-C-----	------A----T---------T---------------	-------------T-----------T---C-------	N-P13L, N-S193I, ORF1a-A876T, ORF1a-G392D, ORF1a-L3606F
EPI_ISL_474491	genotype_1	no	2	19A-3	19A-2	3	3	2	3736,26002	CTCGCCCCTGTCCCCACTCACCCGGGTGTTCTCGGGA	T---T----AG-T------GT--------C---AAC-	T---T-----G-T------G---------C---AAC-	T---T-----G-T-----TG---T-----C-------	T---T-----G-T------G---T-----C-------	T-T-T-----G-T------G---T-----C-------	T---T-----G-T------G---------C-------	----------G------------------C-------	-A---T-T--G------C----T---CCCC------G	-------T--G-----------------CC-------	-------T--G---TGT-----------CC-------	-------TA-G--T----------T---CCT-T----	---A-------------------------C-C-----	------A----T---------T---------------	-------------T-----------T---C-------	N-P13L, N-S193I, ORF1a-A876T, ORF1a-G392D, ORF1a-L3606F
EPI_ISL_474976	genotype_498	yes	2	20B-2	20C-1	2	3	1	27104	TTTGTCCCTGGCTCCACTCGCCCTGGTGTCCTCAACA	--C------A----------T--G-------------	--C--------------------G-------------	--C---------------T--------------GGG-	--C------------------------------GGG-	---------------------------------GGG-	--C--------------------G---------GGG-	C-C-C-------C------A---G---------GGG-	CAC-CT-T----C----C-A--TG--CCC----GGGG	C-C-C--T----C------A---G----C----GGG-	C-C-C--T----C-TGT--A---G----C----GGG-	C-C-C--TA---CT-----A---GT---C-T-TGGG-	C-CAC-----T-C------A---G-------C-GGG-	C-C-C-A---TTC------A-T-G-----T---GGG-	C-C-C-----T-CT-----A---G-T-------GGG-	N-G204R, N-R203K, ORF1a-S2999P, ORF1a-S3884L, ORF1a-T1017A, ORF1a-T1269I, ORF1a-T265I, ORF1a-V3078F, ORF1b-A1844V, ORF1b-L567S, ORF1b-P314L, ORF3a-Q57H, ORF3a-S165T, S-D614G, S-Y248C
EPI_ISL_474986	genotype_51	no	2	19A-1	19A-3	3	2	4	8579,12288,18711,26002	CTCGCCACTGGTCCCACTCACCCGGGTGTTCTCGGGA	T---T-C--A-CT------GT--------C---AAC-	T---T-C----CT------G---------C---AAC-	T---T-C----CT-----TG---T-----C-------	T---T-C----CT------G---T-----C-------	T-T-T-C----CT------G---T-----C-------	T---T-C----CT------G---------C-------	------C----C-----------------C-------	-A---TCT---C-----C----T---CCCC------G	------CT---C----------------CC-------	------CT---C--TGT-----------CC-------	------CTA--C-T----------T---CCT-T----	---A--C---TC-----------------C-C-----	----------T----------T---------------	------C---TC-T-----------T---C-------	N-P13L, ORF1a-T2016K, S-D867G
EPI_ISL_475002	genotype_51	no	2	19A-1	19A-3	3	2	4	8579,12288,18711,26002	CTCGCCACTGGTCCCACTCACCCGGGTGTTCTCGGGA	T---T-C--A-CT------GT--------C---AAC-	T---T-C----CT------G---------C---AAC-	T---T-C----CT-----TG---T-----C-------	T---T-C----CT------G---T-----C-------	T-T-T-C----CT------G---T-----C-------	T---T-C----CT------G---------C-------	------C----C-----------------C-------	-A---TCT---C-----C----T---CCCC------G	------CT---C----------------CC-------	------CT---C--TGT-----------CC-------	------CTA--C-T----------T---CCT-T----	---A--C---TC-----------------C-C-----	----------T----------T---------------	------C---TC-T-----------T---C-------	N-P13L, ORF1a-T2016K
EPI_ISL_475025	genotype_51	no	2	19A-1	19A-3	3	2	4	8579,12288,18711,26002	CTCGCCACTGGTCCCACTCACCCGGGTGTTCTCGGGA	T---T-C--A-CT------GT--------C---AAC-	T---T-C----CT------G---------C---AAC-	T---T-C----CT-----TG---T-----C-------	T---T-C----CT------G---T-----C-------	T-T-T-C----CT------G---T-----C-------	T---T-C----CT------G---------C-------	------C----C-----------------C-------	-A---TCT---C-----C----T---CCCC------G	------CT---C----------------CC-------	------CT---C--TGT-----------CC-------	------CTA--C-T----------T---CCT-T----	---A--C---TC-----------------C-C-----	----------T----------T---------------	------C---TC-T-----------T---C-------	N-P13L, ORF1a-T2016K, ORF1b-N2080K
EPI_ISL_475027	genotype_370	yes	2	20B-2	20A-1	3	2	3	22102,27104,28764	TTCGTCCCTGGCTCCACTTGCCCGGGTGTCCTCGGCA	---------A--------C-T------------AA--	------------------C--------------AA--	-----------------------T-----------G-	------------------C----T-----------G-	--T---------------C----T-----------G-	------------------C----------------G-	C---C-------C-----CA---------------G-	CA--CT-T----C----CCA--T---CCC------GG	C---C--T----C-----CA--------C------G-	C---C--T----C-TGT-CA--------C------G-	C---C--TA---CT----CA----T---C-T-T--G-	C--AC-----T-C-----CA-----------C---G-	C---C-A---TTC-----CA-T-------T-----G-	C---C-----T-CT----CA-----T---------G-	N-G204R, N-R203G, N-S194L, ORF1a-T283I, ORF1b-L1701F, ORF1b-P314L, ORF1b-T1896I, S-D614G, S-L54F
EPI_ISL_475035	genotype_548	yes	2	20A-3	19B-2	4	2	4	1521,5791,18787,25655	CTCGTCCTTGGCCCCACTCGCCCGGGTGCCCTCGGGA	T------C-A--T-------T-------T----AAC-	T------C----T---------------T----AAC-	T------C----T-----T----T----T--------	T------C----T----------T----T--------	T-T----C----T----------T----T--------	T------C----T---------------T--------	----C--C-----------A--------T--------	-A--CT-----------C-A--T---CC--------G	----C--------------A-----------------	----C---------TGT--A-----------------	----C---A----T-----A----T-----T-T----	---AC--C--T--------A--------T--C-----	----C-AC--TT-------A-T------TT-------	----C--C--T--T-----A-----T--T--------	N-S202N, ORF1a-Q676P, ORF1b-A2188V, ORF1b-L1701F, ORF3a-T151I, ORF8-L84S, S-D614G
EPI_ISL_475036	genotype_547	yes	4	20A-1	19B-2	4	4	3	11477,21022,24365	CTCGCCCTTGGCTCCACTTACCCTGGTGTCCTCGGGA	T---T--C-A--------CGT--G---------AAC-	T---T--C----------CG---G---------AAC-	T---T--C-----------G-----------------	T---T--C----------CG-----------------	T-T-T--C----------CG-----------------	T---T--C----------CG---G-------------	-------C----C-----C----G-------------	-A---T------C----CC---TG--CCC-------G	------------C-----C----G----C--------	------------C-TGT-C----G----C--------	--------A---CT----C----GT---C-T-T----	---A---C--T-C-----C----G-------C-----	------AC--TTC-----C--T-G-----T-------	-------C--T-CT----C----G-T-----------	N-S194L, N-S202N, ORF1a-S212L, ORF1b-P314L, ORF1b-T1896I, ORF3a-Q57H
EPI_ISL_475043	genotype_533	yes	3	20A-1	19B-2	3	5	3	1521,5791,16524	CTCGTCCTTGGCCCCACTTGCCCTGGTGTCCTCGGGA	T------C-A--T-----C-T--G---------AAC-	T------C----T-----C----G---------AAC-	T------C----T------------------------	T------C----T-----C------------------	T-T----C----T-----C------------------	T------C----T-----C----G-------------	----C--C----------CA---G-------------	-A--CT-----------CCA--TG--CCC-------G	----C-------------CA---G----C--------	----C---------TGT-CA---G----C--------	----C---A----T----CA---GT---C-T-T----	---AC--C--T-------CA---G-------C-----	----C-AC--TT------CA-T-G-----T-------	----C--C--T--T----CA---G-T-----------	N-S202N, ORF1a-F1190V, ORF1a-Q676P, ORF1a-S1189R, ORF1a-V2206A, ORF1a-V710A, ORF1b-L1701F, ORF1b-Y1128C, ORF3a-Q57H, S-D614G, S-E780D, S-K786N, S-L54F, S-P507S, S-Q506H, S-Y508N
EPI_ISL_475584	genotype_439	yes	4	20B-2	19B-2	4	5	2	1521,25655	TTCGCCCTTGGCCCCACTCACCCGGGTGTCCTCAACA	----T--C-A--T------GT----------------	----T--C----T------G-----------------	----T--C----T-----TG---T---------GGG-	----T--C----T------G---T---------GGG-	--T-T--C----T------G---T---------GGG-	----T--C----T------G-------------GGG-	C------C-------------------------GGG-	CA---T-----------C----T---CCC----GGGG	C---------------------------C----GGG-	C-------------TGT-----------C----GGG-	C-------A----T----------T---C-T-TGGG-	C--A---C--T--------------------C-GGG-	C-----AC--TT---------T-------T---GGG-	C------C--T--T-----------T-------GGG-	N-G204R, N-R203K
EPI_ISL_475589	genotype_442	yes	2	19A-1	20A-1	4	2	2	1521,16524	TTCGCCCCTGGCCCCACTTGCCCTGGTGTCCTCGGGA	----T----A--T-----C-T--G---------AAC-	----T-------T-----C----G---------AAC-	----T-------T------------------------	----T-------T-----C------------------	--T-T-------T-----C------------------	----T-------T-----C----G-------------	C-----------------CA---G-------------	CA---T-T---------CCA--TG--CCC-------G	C------T----------CA---G----C--------	C------T------TGT-CA---G----C--------	C------TA----T----CA---GT---C-T-T----	C--A------T-------CA---G-------C-----	C-----A---TT------CA-T-G-----T-------	C---------T--T----CA---G-T-----------	ORF1a-H3426N, ORF1a-K456Q, ORF1a-L2176I, ORF1a-N4050H, ORF1a-Q1918R, ORF1a-Q2178E, ORF1a-V28E, ORF3a-Q57H, S-D614G
EPI_ISL_475592	genotype_463	yes	2	19A-1	20A-3	2	2	3	1521,8604,18787	TTCGCCCCTGGCTCCACTCACCCGGGTGTCCTCGGGA	----T----A---------GT------------AAC-	----T--------------G-------------AAC-	----T-------------TG---T-------------	----T--------------G---T-------------	--T-T--------------G---T-------------	----T--------------G-----------------	C-----------C------------------------	CA---T-T----C----C----T---CCC-------G	C------T----C---------------C--------	C------T----C-TGT-----------C--------	C------TA---CT----------T---C-T-T----	C--A------T-C------------------C-----	C-----A---TTC--------T-------T-------	C---------T-CT-----------T-----------	N-P199S, ORF1a-A541S, ORF1a-E2681G, ORF1a-G3412C, ORF1a-R2686C, ORF1b-L1846I, ORF1b-L1853H, ORF1b-P314L, ORF1b-S354I, ORF1b-V173I, ORF1b-V2120A
EPI_ISL_475595	genotype_267	yes	2	19A-1	20A-2	3	2	2	1521,18787	TTCGCCCCTGGCCCCACTCGCCCTGGTGTCCTCGGGA	----T----A--T-------T--G---------AAC-	----T-------T----------G---------AAC-	----T-------T-----T------------------	----T-------T------------------------	--T-T-------T------------------------	----T-------T----------G-------------	C------------------A---G-------------	CA---T-T---------C-A--TG--CCC-------G	C------T-----------A---G----C--------	C------T------TGT--A---G----C--------	C------TA----T-----A---GT---C-T-T----	C--A------T--------A---G-------C-----	C-----A---TT-------A-T-G-----T-------	C---------T--T-----A---G-T-----------	ORF1a-V3986M, ORF1a-V682A, ORF3a-D222A, ORF3a-Q57H, ORF7a-P84L, S-D614G, S-I664M, S-V597L
EPI_ISL_475597	genotype_268	yes	2	19A-1	19A-3	2	3	1	18711	CTCGCCCCTGGCCCCACTCACTCGGGTGTTCTCGGGA	T---T----A--T------GTC-------C---AAC-	T---T-------T------G-C-------C---AAC-	T---T-------T-----TG-C-T-----C-------	T---T-------T------G-C-T-----C-------	T-T-T-------T------G-C-T-----C-------	T---T-------T------G-C-------C-------	---------------------C-------C-------	-A---T-T---------C---CT---CCCC------G	-------T-------------C------CC-------	-------T------TGT----C------CC-------	-------TA----T-------C--T---CCT-T----	---A------T----------C-------C-C-----	------A---TT-------------------------	----------T--T-------C---T---C-------	M-F53L, N-P13L, ORF1b-A366V, ORF1b-D842A, ORF1b-K1699N, ORF3a-I47V, ORF3a-V112I, S-A930S
EPI_ISL_475610	genotype_607	no	2	19A-1	19B-3	2	3	1	17841	CTCGCCCCTGGCCCCATTCACCCGGGTGCCCTCGGGA	T---T----A--T---C--GT-------T----AAC-	T---T-------T---C--G--------T----AAC-	T---T-------T---C-TG---T----T--------	T---T-------T---C--G---T----T--------	T-T-T-------T---C--G---T----T--------	T---T-------T---C--G--------T--------	----------------C-----------T--------	-A---T-T--------CC----T---CC--------G	-------T--------C--------------------	-------T------TG---------------------	-------TA----T--C-------T-----T-T----	---A------T-----C-----------T--C-----	------A---TT----C----T------TT-------	----------T--T--C--------T--T--------	ORF1a-I2873T, ORF1a-V2751A, ORF1b-I162T, ORF1b-W2137R, ORF8-L84S
EPI_ISL_475666	genotype_586	no	2	19A-1	20A-2	2	3	2	1521,24365	TTCGCCCCTGGCCCCACTCACCCTGGTGTCCTCGGGA	----T----A--T------GT--G---------AAC-	----T-------T------G---G---------AAC-	----T-------T-----TG-----------------	----T-------T------G-----------------	--T-T-------T------G-----------------	----T-------T------G---G-------------	C----------------------G-------------	CA---T-T---------C----TG--CCC-------G	C------T---------------G----C--------	C------T------TGT------G----C--------	C------TA----T---------GT---C-T-T----	C--A------T------------G-------C-----	C-----A---TT---------T-G-----T-------	C---------T--T---------G-T-----------	ORF1b-M846I, ORF3a-Q57H, ORF3a-V97F, ORF7a-R25K
EPI_ISL_475696	genotype_418	yes	2	19A-1	20A-3	2	2	3	1521,8604,18787	TTCGCCCCTGGCTCCACTCACCCGGGTGTCCTCGGGA	----T----A---------GT------------AAC-	----T--------------G-------------AAC-	----T-------------TG---T-------------	----T--------------G---T-------------	--T-T--------------G---T-------------	----T--------------G-----------------	C-----------C------------------------	CA---T-T----C----C----T---CCC-------G	C------T----C---------------C--------	C------T----C-TGT-----------C--------	C------TA---CT----------T---C-T-T----	C--A------T-C------------------C-----	C-----A---TTC--------T-------T-------	C---------T-CT-----------T-----------	N-D402Y, ORF1a-A4394V, ORF1a-L1097M, ORF1a-T3749R, ORF1b-P314L, ORF1b-R123W, ORF1b-V767L, S-S297T
EPI_ISL_475704	genotype_190	yes	2	19A-1	19B-3	2	3	1	17841	CTCGCCCCTGGCCCCATTCACCCGGGTGCCCTCGGGA	T---T----A--T---C--GT-------T----AAC-	T---T-------T---C--G--------T----AAC-	T---T-------T---C-TG---T----T--------	T---T-------T---C--G---T----T--------	T-T-T-------T---C--G---T----T--------	T---T-------T---C--G--------T--------	----------------C-----------T--------	-A---T-T--------CC----T---CC--------G	-------T--------C--------------------	-------T------TG---------------------	-------TA----T--C-------T-----T-T----	---A------T-----C-----------T--C-----	------A---TT----C----T------TT-------	----------T--T--C--------T--T--------	N-F315L, ORF1a-F143N, ORF1a-K468Q, ORF1b-C1618F, ORF1b-K1699N, ORF1b-S1898F, ORF3a-N144I, ORF8-L84S
EPI_ISL_475707	genotype_191	yes	2	19A-1	20C-1	4	2	2	1930,18787	TTTGCCCCTGGCCCCACTCGCCCTGGTGTCCTCGGGA	--C-T----A--T-------T--G---------AAC-	--C-T-------T----------G---------AAC-	--C-T-------T-----T------------------	--C-T-------T------------------------	----T-------T------------------------	--C-T-------T----------G-------------	C-C----------------A---G-------------	CAC--T-T---------C-A--TG--CCC-------G	C-C----T-----------A---G----C--------	C-C----T------TGT--A---G----C--------	C-C----TA----T-----A---GT---C-T-T----	C-CA------T--------A---G-------C-----	C-C---A---TT-------A-T-G-----T-------	C-C-------T--T-----A---G-T-----------	N-L382F, ORF1b-P668S, ORF1b-R1365L, ORF3a-Q57H, S-D614G, S-I203T
EPI_ISL_475724	genotype_529	yes	2	20B-1	19A-1	2	7	2	6449,18787	TTCGTCCCTGGCCCCACTCGTCCGGGTGTCCTCAACA	---------A--T------------------------	------------T-------C----------------	------------T-----T-C--T---------GGG-	------------T-------C--T---------GGG-	--T---------T-------C--T---------GGG-	------------T-------C------------GGG-	C---C--------------AC------------GGG-	CA--CT-T---------C-AC-T---CCC----GGGG	C---C--T-----------AC-------C----GGG-	C---C--T------TGT--AC-------C----GGG-	C---C--TA----T-----AC---T---C-T-TGGG-	C--AC-----T--------AC----------C-GGG-	C---C-A---TT-------ACT-------T---GGG-	C---C-----T--T-----AC----T-------GGG-	N-G212V, N-R203K, ORF1a-T1246I, ORF1a-T4090I, S-D614G, S-Q677H
EPI_ISL_476022	genotype_91	no	2	19A-1	19A-3	2	3	3	8579,18711,26002	CTCGCCACTGGCCCCACTCACTCGGGTGTCCTCGGGA	T---T-C--A--T------GTC-----------AAC-	T---T-C-----T------G-C-----------AAC-	T---T-C-----T-----TG-C-T-------------	T---T-C-----T------G-C-T-------------	T-T-T-C-----T------G-C-T-------------	T---T-C-----T------G-C---------------	------C--------------C---------------	-A---TCT---------C---CT---CCC-------G	------CT-------------C------C--------	------CT------TGT----C------C--------	------CTA----T-------C--T---C-T-T----	---A--C---T----------C---------C-----	----------TT-----------------T-------	------C---T--T-------C---T-----------	ORF1a-T2016K
EPI_ISL_476832	genotype_563	no	2	19A-1	20A-3	2	2	2	1521,18787	TTCGCCCCTGGCCCCACTCGCCCGGGTGTCCTCGGGA	----T----A--T-------T------------AAC-	----T-------T--------------------AAC-	----T-------T-----T----T-------------	----T-------T----------T-------------	--T-T-------T----------T-------------	----T-------T------------------------	C------------------A-----------------	CA---T-T---------C-A--T---CCC-------G	C------T-----------A--------C--------	C------T------TGT--A--------C--------	C------TA----T-----A----T---C-T-T----	C--A------T--------A-----------C-----	C-----A---TT-------A-T-------T-------	C---------T--T-----A-----T-----------	ORF1a-H1381T, ORF1a-M584V, ORF1a-T1241I, S-D614G
EPI_ISL_478027	genotype_630	no	2	19A-1	20A-3	2	2	2	1521,18787	TTCGCCCCTGGCCCCACTCGCCCGGGTGTCCTCGGGA	----T----A--T-------T------------AAC-	----T-------T--------------------AAC-	----T-------T-----T----T-------------	----T-------T----------T-------------	--T-T-------T----------T-------------	----T-------T------------------------	C------------------A-----------------	CA---T-T---------C-A--T---CCC-------G	C------T-----------A--------C--------	C------T------TGT--A--------C--------	C------TA----T-----A----T---C-T-T----	C--A------T--------A-----------C-----	C-----A---TT-------A-T-------T-------	C---------T--T-----A-----T-----------	N-S188L, S-D614G
EPI_ISL_478035	genotype_450	no	2	19A-1	20A-3	2	2	2	1521,18787	CTCGTCCCTGGCTCCACTCACCCGGGTGTCCTCGGGA	T--------A---------GT------------AAC-	T------------------G-------------AAC-	T-----------------TG---T-------------	T------------------G---T-------------	T-T----------------G---T-------------	T------------------G-----------------	----C-------C------------------------	-A--CT-T----C----C----T---CCC-------G	----C--T----C---------------C--------	----C--T----C-TGT-----------C--------	----C--TA---CT----------T---C-T-T----	---AC-----T-C------------------C-----	----C-A---TTC--------T-------T-------	----C-----T-CT-----------T-----------	N-S194L, ORF1a-D3511E, ORF1b-P314L, ORF1b-R2613S, ORF1b-T132I
EPI_ISL_478469	genotype_7	no	2	20B-2	20C-1	2	3	1	27104	TTTGTCCCTGGCTCCACTCGCCCTGGTGTCCTCAACA	--C------A----------T--G-------------	--C--------------------G-------------	--C---------------T--------------GGG-	--C------------------------------GGG-	---------------------------------GGG-	--C--------------------G---------GGG-	C-C-C-------C------A---G---------GGG-	CAC-CT-T----C----C-A--TG--CCC----GGGG	C-C-C--T----C------A---G----C----GGG-	C-C-C--T----C-TGT--A---G----C----GGG-	C-C-C--TA---CT-----A---GT---C-T-TGGG-	C-CAC-----T-C------A---G-------C-GGG-	C-C-C-A---TTC------A-T-G-----T---GGG-	C-C-C-----T-CT-----A---G-T-------GGG-	N-G129C, N-G204R, N-R203K, N-W132L, ORF1a-T265I, ORF1b-P314L, ORF3a-Q57H, S-D614G, S-D936Y
EPI_ISL_479300	genotype_1	no	2	19A-3	19A-2	3	3	2	3736,26002	CTCGCCCCTGTCCCCACTCACCCGGGTGTTCTCGGGA	T---T----AG-T------GT--------C---AAC-	T---T-----G-T------G---------C---AAC-	T---T-----G-T-----TG---T-----C-------	T---T-----G-T------G---T-----C-------	T-T-T-----G-T------G---T-----C-------	T---T-----G-T------G---------C-------	----------G------------------C-------	-A---T-T--G------C----T---CCCC------G	-------T--G-----------------CC-------	-------T--G---TGT-----------CC-------	-------TA-G--T----------T---CCT-T----	---A-------------------------C-C-----	------A----T---------T---------------	-------------T-----------T---C-------	N-P13L, N-S193I, ORF1a-A876T, ORF1a-G392D, ORF1a-L3606F, S-L54M
EPI_ISL_479334	genotype_1	no	2	19A-3	19A-2	3	3	2	3736,26002	CTCGCCCCTGTCCCCACTCACCCGGGTGTTCTCGGGA	T---T----AG-T------GT--------C---AAC-	T---T-----G-T------G---------C---AAC-	T---T-----G-T-----TG---T-----C-------	T---T-----G-T------G---T-----C-------	T-T-T-----G-T------G---T-----C-------	T---T-----G-T------G---------C-------	----------G------------------C-------	-A---T-T--G------C----T---CCCC------G	-------T--G-----------------CC-------	-------T--G---TGT-----------CC-------	-------TA-G--T----------T---CCT-T----	---A-------------------------C-C-----	------A----T---------T---------------	-------------T-----------T---C-------	N-P13L, N-S193I, ORF1a-A876T, ORF1a-G392D, ORF1a-L3606F
EPI_ISL_479384	genotype_1	no	2	19A-3	19A-2	3	3	2	3736,26002	CTCGCCCCTGTCCCCACTCACCCGGGTGTTCTCGGGA	T---T----AG-T------GT--------C---AAC-	T---T-----G-T------G---------C---AAC-	T---T-----G-T-----TG---T-----C-------	T---T-----G-T------G---T-----C-------	T-T-T-----G-T------G---T-----C-------	T---T-----G-T------G---------C-------	----------G------------------C-------	-A---T-T--G------C----T---CCCC------G	-------T--G-----------------CC-------	-------T--G---TGT-----------CC-------	-------TA-G--T----------T---CCT-T----	---A-------------------------C-C-----	------A----T---------T---------------	-------------T-----------T---C-------	N-P13L, N-S193I, ORF1a-A876T, ORF1a-G392D, ORF1a-L3606F
EPI_ISL_479572	genotype_202	yes	5	20B-2	19A-3	6	6	5	4556,12288,23548,26002,28478	CTCGCCCCTGGTCCCACTCACCCGGGTGTTCTCAACA	T---T----A-CT------GT--------C-------	T---T------CT------G---------C-------	T---T------CT-----TG---T-----C---GGG-	T---T------CT------G---T-----C---GGG-	T-T-T------CT------G---T-----C---GGG-	T---T------CT------G---------C---GGG-	-----------C-----------------C---GGG-	-A---T-T---C-----C----T---CCCC---GGGG	-------T---C----------------CC---GGG-	-------T---C--TGT-----------CC---GGG-	-------TA--C-T----------T---CCT-TGGG-	---A------TC-----------------C-C-GGG-	------A---T----------T-----------GGG-	----------TC-T-----------T---C---GGG-	N-G204R, N-P13L, N-R203K, N-W330L, ORF1a-D1939G, ORF1b-V1320L
EPI_ISL_479686	genotype_70	no	2	19A-1	20A-2	3	2	3	1521,8604,18787	CTCGTCCCTGGCCCCACTCGCCCTGGTGTCCTCGGGA	T--------A--T-------T--G---------AAC-	T-----------T----------G---------AAC-	T-----------T-----T------------------	T-----------T------------------------	T-T---------T------------------------	T-----------T----------G-------------	----C--------------A---G-------------	-A--CT-T---------C-A--TG--CCC-------G	----C--T-----------A---G----C--------	----C--T------TGT--A---G----C--------	----C--TA----T-----A---GT---C-T-T----	---AC-----T--------A---G-------C-----	----C-A---TT-------A-T-G-----T-------	----C-----T--T-----A---G-T-----------	ORF3a-Q57H, S-D614G
EPI_ISL_479723	genotype_135	yes	2	20B-1	19A-1	2	7	3	1521,23449,26188	CTCGTCCCTAGCTCCACTCGCCCGGGTGTCCTCAACA	T-------------------T----------------	T--------G---------------------------	T--------G--------T----T---------GGG-	T--------G-------------T---------GGG-	T-T------G-------------T---------GGG-	T--------G-----------------------GGG-	----C----G--C------A-------------GGG-	-A--CT-T-G--C----C-A--T---CCC----GGGG	----C--T-G--C------A--------C----GGG-	----C--T-G--C-TGT--A--------C----GGG-	----C--TAG--CT-----A----T---C-T-TGGG-	---AC----GT-C------A-----------C-GGG-	----C-A--GTTC------A-T-------T---GGG-	----C----GT-CT-----A-----T-------GGG-	N-G212V, N-R203K, ORF1a-A181T, ORF1a-G3278S, ORF1a-T4090I, ORF1b-P314L, S-D614G, S-Q677H
EPI_ISL_483136	genotype_709	no	2	20B-2	20C-1	2	3	1	27104	TTTGTCCCTGGCTCCACTCGCCCTGGTGTCCTCAACA	--C------A----------T--G-------------	--C--------------------G-------------	--C---------------T--------------GGG-	--C------------------------------GGG-	---------------------------------GGG-	--C--------------------G---------GGG-	C-C-C-------C------A---G---------GGG-	CAC-CT-T----C----C-A--TG--CCC----GGGG	C-C-C--T----C------A---G----C----GGG-	C-C-C--T----C-TGT--A---G----C----GGG-	C-C-C--TA---CT-----A---GT---C-T-TGGG-	C-CAC-----T-C------A---G-------C-GGG-	C-C-C-A---TTC------A-T-G-----T---GGG-	C-C-C-----T-CT-----A---G-T-------GGG-	N-G204R, N-R203K, ORF1a-L27F, ORF1a-S1924I, ORF1a-T265I, ORF1b-P314L, ORF3a-Q57H, S-D614G
EPI_ISL_483706	genotype_581	yes	3	19A-1	20C-1	3	3	3	532,8604,24365	CTTGTCCCTGGCCCCACTCACCCTGGTGTCCTCGGGA	T-C------A--T------GT--G---------AAC-	T-C---------T------G---G---------AAC-	T-C---------T-----TG-----------------	T-C---------T------G-----------------	T-----------T------G-----------------	T-C---------T------G---G-------------	--C-C------------------G-------------	-AC-CT-T---------C----TG--CCC-------G	--C-C--T---------------G----C--------	--C-C--T------TGT------G----C--------	--C-C--TA----T---------GT---C-T-T----	--CAC-----T------------G-------C-----	--C-C-A---TT---------T-G-----T-------	--C-C-----T--T---------G-T-----------	ORF3a-Q57H, S-A1078C, S-A1080S, S-C1043V, S-C1082S, S-D1041V, S-F1075I, S-F1103M, S-H1083Q, S-H655Y, S-I1081L, S-K1073R, S-L916F, S-N1074A, S-S686R, S-T1076I, S-T1077L, S-W1102L
EPI_ISL_483722	genotype_239	yes	2	19A-1	20A-1	4	2	3	1521,8604,24365	TTCGCCCCTGGCTCCACTTGCCCGGGTGTCCTCGGGA	----T----A--------C-T------------AAC-	----T-------------C--------------AAC-	----T------------------T-------------	----T-------------C----T-------------	--T-T-------------C----T-------------	----T-------------C------------------	C-----------C-----CA-----------------	CA---T-T----C----CCA--T---CCC-------G	C------T----C-----CA--------C--------	C------T----C-TGT-CA--------C--------	C------TA---CT----CA----T---C-T-T----	C--A------T-C-----CA-----------C-----	C-----A---TTC-----CA-T-------T-------	C---------T-CT----CA-----T-----------	ORF1b-P314L
EPI_ISL_483857	genotype_681	no	4	20A-1	19B-2	4	4	4	1521,5791,11477,24365	CTCGTCCTTGGCTCCACTTGCCCGGGTGCCCTCGGGA	T------C-A--------C-T-------T----AAC-	T------C----------C---------T----AAC-	T------C---------------T----T--------	T------C----------C----T----T--------	T-T----C----------C----T----T--------	T------C----------C---------T--------	----C--C----C-----CA--------T--------	-A--CT------C----CCA--T---CC--------G	----C-------C-----CA-----------------	----C-------C-TGT-CA-----------------	----C---A---CT----CA----T-----T-T----	---AC--C--T-C-----CA--------T--C-----	----C-AC--TTC-----CA-T------TT-------	----C--C--T-CT----CA-----T--T--------	ORF1a-Q676P, ORF1b-L1701F, ORF1b-P314L, ORF1b-T1896I, ORF8-L84S, S-D614G, S-L54F
EPI_ISL_483868	genotype_655	no	3	20A-1	19B-2	3	5	3	1521,5791,16524	CTCGTCCTTGGCCCCACTTGCCCTGGTGTCCTCGGGA	T------C-A--T-----C-T--G---------AAC-	T------C----T-----C----G---------AAC-	T------C----T------------------------	T------C----T-----C------------------	T-T----C----T-----C------------------	T------C----T-----C----G-------------	----C--C----------CA---G-------------	-A--CT-----------CCA--TG--CCC-------G	----C-------------CA---G----C--------	----C---------TGT-CA---G----C--------	----C---A----T----CA---GT---C-T-T----	---AC--C--T-------CA---G-------C-----	----C-AC--TT------CA-T-G-----T-------	----C--C--T--T----CA---G-T-----------	N-S202N, ORF1a-Q676P, ORF1b-L1701F, ORF3a-Q57H, S-D614G, S-L54F
EPI_ISL_483869	genotype_627	yes	3	20A-3	19B-2	3	3	3	1521,5791,18787	TTCGCCCCTGGCTCCACTCACCCGGGTGCCCTCGGGA	----T----A---------GT-------T----AAC-	----T--------------G--------T----AAC-	----T-------------TG---T----T--------	----T--------------G---T----T--------	--T-T--------------G---T----T--------	----T--------------G--------T--------	C-----------C---------------T--------	CA---T-T----C----C----T---CC--------G	C------T----C------------------------	C------T----C-TGT--------------------	C------TA---CT----------T-----T-T----	C--A------T-C---------------T--C-----	C-----A---TTC--------T------TT-------	C---------T-CT-----------T--T--------	M-R107L, N-S194L, ORF1b-P314L, ORF1b-T1896I, ORF8-L84S, S-L5F
EPI_ISL_483871	genotype_246	yes	3	20A-1	19B-2	3	5	4	1521,11477,16524,26735	CTCGTCCCTGGCCCCACTTGCCCTGGTGCCCTCGGGA	T--------A--T-----C-T--G----T----AAC-	T-----------T-----C----G----T----AAC-	T-----------T---------------T--------	T-----------T-----C---------T--------	T-T---------T-----C---------T--------	T-----------T-----C----G----T--------	----C-------------CA---G----T--------	-A--CT-T---------CCA--TG--CC--------G	----C--T----------CA---G-------------	----C--T------TGT-CA---G-------------	----C--TA----T----CA---GT-----T-T----	---AC-----T-------CA---G----T--C-----	----C-A---TT------CA-T-G----TT-------	----C-----T--T----CA---G-T--T--------	N-S202N, ORF1a-Q676P, ORF1b-K2557R, ORF1b-L1701F, ORF1b-T1896I, ORF3a-Q57H, ORF8-L84S, S-D614G, S-L54F
EPI_ISL_483873	genotype_327	no	2	20A-3	19B-2	4	2	4	1521,5791,18787,25655	CTCGTCCTTGGCCCCACTCGCCCGGGTGCCCTCGGGA	T------C-A--T-------T-------T----AAC-	T------C----T---------------T----AAC-	T------C----T-----T----T----T--------	T------C----T----------T----T--------	T-T----C----T----------T----T--------	T------C----T---------------T--------	----C--C-----------A--------T--------	-A--CT-----------C-A--T---CC--------G	----C--------------A-----------------	----C---------TGT--A-----------------	----C---A----T-----A----T-----T-T----	---AC--C--T--------A--------T--C-----	----C-AC--TT-------A-T------TT-------	----C--C--T--T-----A-----T--T--------	N-S202N, ORF1a-H2520R, ORF1a-Q676P, ORF1b-L1701F, ORF8-L84S, S-D614G
EPI_ISL_483875	genotype_326	yes	2	19A-1	20A-1	4	2	3	8604,16524,24365	TTCGTCCCTGGCCCCACTTGCCCGGGTGTCCTCGGGA	---------A--T-----C-T------------AAC-	------------T-----C--------------AAC-	------------T----------T-------------	------------T-----C----T-------------	--T---------T-----C----T-------------	------------T-----C------------------	C---C-------------CA-----------------	CA--CT-T---------CCA--T---CCC-------G	C---C--T----------CA--------C--------	C---C--T------TGT-CA--------C--------	C---C--TA----T----CA----T---C-T-T----	C--AC-----T-------CA-----------C-----	C---C-A---TT------CA-T-------T-------	C---C-----T--T----CA-----T-----------	ORF1a-Q676P, ORF1b-L1701F, ORF1b-R109C, ORF1b-W1751R, ORF1b-Y1128C, S-D614G, S-F1089V, S-H1088R
EPI_ISL_484751	genotype_189	no	2	20C-1	19B-1	13	2	4	656,1930,16454,20951	CATGCTCTTGGCCCCACTCACCTGGGCCCCCTCGGGG	TTC-TC-C-A--T------GT-C---TGT----AACA	TTC-TC-C----T------G--C---TGT----AACA	TTC-TC-C----T-----TG--CT--TGT-------A	TTC-TC-C----T------G--CT--TGT-------A	TT--TC-C----T------G--CT--TGT-------A	TTC-TC-C----T------G--C---TGT-------A	-TC--C-C--------------C---TGT-------A	--C--------------C-------------------	-TC--C----------------C---TG--------A	-TC--C--------TGT-----C---TG--------A	-TC--C--A----T--------C-T-TG--T-T---A	-TCA-C-C--T-----------C---TGT--C----A	-TC--CAC--TT---------TC---TGTT------A	-TC--C-C--T--T--------C--TTGT-------A	ORF1a-D75E, ORF1a-P971L, ORF1a-T265I, ORF8-L84S, ORF8-V62L
EPI_ISL_485810	genotype_366	no	2	19A-1	20A-3	2	2	2	1521,18787	CTCGTCCCTGGCTCCACTCACCCGGGTGTCCTCGGGA	T--------A---------GT------------AAC-	T------------------G-------------AAC-	T-----------------TG---T-------------	T------------------G---T-------------	T-T----------------G---T-------------	T------------------G-----------------	----C-------C------------------------	-A--CT-T----C----C----T---CCC-------G	----C--T----C---------------C--------	----C--T----C-TGT-----------C--------	----C--TA---CT----------T---C-T-T----	---AC-----T-C------------------C-----	----C-A---TTC--------T-------T-------	----C-----T-CT-----------T-----------	ORF1b-A647S, ORF1b-P314L, ORF1b-V1271L, ORF3a-L53H
EPI_ISL_487454	genotype_593	no	2	20A-3	19B-2	4	2	2	1521,25655	TTCGCCCTTGGCCCCACTCACCCGGGTGTCCTCGGGA	----T--C-A--T------GT------------AAC-	----T--C----T------G-------------AAC-	----T--C----T-----TG---T-------------	----T--C----T------G---T-------------	--T-T--C----T------G---T-------------	----T--C----T------G-----------------	C------C-----------------------------	CA---T-----------C----T---CCC-------G	C---------------------------C--------	C-------------TGT-----------C--------	C-------A----T----------T---C-T-T----	C--A---C--T--------------------C-----	C-----AC--TT---------T-------T-------	C------C--T--T-----------T-----------	N-S202N, ORF1a-T568I
EPI_ISL_487455	genotype_74	no	2	19A-1	20A-3	2	2	2	1521,18787	CTCGTCCCTGGCTCCACTCACCCGGGTGTCCTCGGGA	T--------A---------GT------------AAC-	T------------------G-------------AAC-	T-----------------TG---T-------------	T------------------G---T-------------	T-T----------------G---T-------------	T------------------G-----------------	----C-------C------------------------	-A--CT-T----C----C----T---CCC-------G	----C--T----C---------------C--------	----C--T----C-TGT-----------C--------	----C--TA---CT----------T---C-T-T----	---AC-----T-C------------------C-----	----C-A---TTC--------T-------T-------	----C-----T-CT-----------T-----------	ORF1b-P314L
EPI_ISL_489588	genotype_16	no	2	20A-3	19B-2	4	2	2	11477,25655	CTCGCCCTTGGCTCCACTCGCCCGGGTGCCCTCGGGA	T---T--C-A----------T-------T----AAC-	T---T--C--------------------T----AAC-	T---T--C----------T----T----T--------	T---T--C---------------T----T--------	T-T-T--C---------------T----T--------	T---T--C--------------------T--------	-------C----C------A--------T--------	-A---T------C----C-A--T---CC--------G	------------C------A-----------------	------------C-TGT--A-----------------	--------A---CT-----A----T-----T-T----	---A---C--T-C------A--------T--C-----	------AC--TTC------A-T------TT-------	-------C--T-CT-----A-----T--T--------	ORF1a-L2062F, ORF1b-L1220P, ORF1b-P314L, ORF8-L84S, S-A879T, S-D614G
EPI_ISL_489802	genotype_472	no	2	19B-4	19B-2	2	3	1	27200	CTCGCCCTAGGCCTCACTCACCCGTGTGCCCTCGGGA	T---T--CTA--TC-----GT---G---T----AAC-	T---T--CT---TC-----G----G---T----AAC-	T---T--CT---TC----TG---TG---T--------	T---T--CT---TC-----G---TG---T--------	T-T-T--CT---TC-----G---TG---T--------	T---T--CT---TC-----G----G---T--------	-------CT----C----------G---T--------	-A---T--T----C---C----T-G-CC--------G	--------T----C----------G------------	--------T----CTGT-------G------------	------------------------------T-T----	---A---CT-T--C----------G---T--C-----	------ACT-TT-C-------T--G---TT-------	-------CT-T-------------GT--T--------	ORF1a-F3071Y, ORF3a-G196V, ORF8-L84S
EPI_ISL_489805	genotype_369	no	2	20A-3	19B-2	4	2	2	1521,11477	CTCGTCCCTGGCCCCACTCACCCGGGTGCCCTCGGGA	T--------A--T------GT-------T----AAC-	T-----------T------G--------T----AAC-	T-----------T-----TG---T----T--------	T-----------T------G---T----T--------	T-T---------T------G---T----T--------	T-----------T------G--------T--------	----C-----------------------T--------	-A--CT-T---------C----T---CC--------G	----C--T-----------------------------	----C--T------TGT--------------------	----C--TA----T----------T-----T-T----	---AC-----T-----------------T--C-----	----C-A---TT---------T------TT-------	----C-----T--T-----------T--T--------	ORF8-L84S
EPI_ISL_489816	genotype_672	no	5	20A-3	19B-1	8	5	6	2989,16454,23600,25263,27285,27992	CACGCCCCTGGCTCCACCCACCCGGGCGCCCTCGGGG	TT--T----A-------T-GT-----T-T----AACA	TT--T------------T-G------T-T----AACA	TT--T------------TTG---T--T-T-------A	TT--T------------T-G---T--T-T-------A	TTT-T------------T-G---T--T-T-------A	TT--T------------T-G------T-T-------A	-T----------C----T--------T-T-------A	-----T-T----C---------T----C---------	-T-----T----C----T--------T---------A	-T-----T----C-TGTT--------T---------A	-T-----TA---CT---T------T-T---T-T---A	-T-A------T-C----T--------T-T--C----A	-T----A---TTC----T---T----T-TT------A	-T--------T-CT---T-------TT-T-------A	ORF1a-D75E, ORF1b-F1757L, ORF1b-P314L, ORF8-L84S
EPI_ISL_489820	genotype_403	no	4	20A-3	19B-1	8	5	10	247,1645,2989,5861,11477,16454,23600,25263,27285,27992	CTCGCCCTTGGCTCCACCCACCCGGGCGCCCTCGGGG	T---T--C-A-------T-GT-----T-T----AACA	T---T--C---------T-G------T-T----AACA	T---T--C---------TTG---T--T-T-------A	T---T--C---------T-G---T--T-T-------A	T-T-T--C---------T-G---T--T-T-------A	T---T--C---------T-G------T-T-------A	-------C----C----T--------T-T-------A	-A---T------C---------T----C---------	------------C----T--------T---------A	------------C-TGTT--------T---------A	--------A---CT---T------T-T---T-T---A	---A---C--T-C----T--------T-T--C----A	------AC--TTC----T---T----T-TT------A	-------C--T-CT---T-------TT-T-------A	ORF1b-F1757L, ORF1b-P314L, ORF8-L84S
EPI_ISL_490424	genotype_152	no	2	19A-4	20A-2	6	2	2	12627,18986	TTCGTCCCTGGCCTCACTCGCCCTGGTGTCCTCGGGA	---------A--TC------T--G---------AAC-	------------TC---------G---------AAC-	------------TC----T------------------	------------TC-----------------------	--T---------TC-----------------------	------------TC---------G-------------	C---C--------C-----A---G-------------	CA--CT-T-----C---C-A--TG--CCC-------G	C---C--T-----C-----A---G----C--------	C---C--T-----CTGT--A---G----C--------	C---C--TA----------A---GT---C-T-T----	C--AC-----T--C-----A---G-------C-----	C---C-A---TT-C-----A-T-G-----T-------	C---C-----T--------A---G-T-----------	ORF3a-Q57H, S-D614G
EPI_ISL_491989	genotype_578	no	2	20B-2	19A-1	2	5	1	8604	CTCGCCCCTGGCTCCACTCGCCCGGGTGTCCTCAACA	T---T----A----------T----------------	T---T--------------------------------	T---T-------------T----T---------GGG-	T---T------------------T---------GGG-	T-T-T------------------T---------GGG-	T---T----------------------------GGG-	------------C------A-------------GGG-	-A---T-T----C----C-A--T---CCC----GGGG	-------T----C------A--------C----GGG-	-------T----C-TGT--A--------C----GGG-	-------TA---CT-----A----T---C-T-TGGG-	---A------T-C------A-----------C-GGG-	------A---TTC------A-T-------T---GGG-	----------T-CT-----A-----T-------GGG-	N-D103Y, N-G204R, N-R203K, ORF1a-L3644F, ORF1a-R1464W, ORF1a-T1269I, ORF1b-P314L, S-D614G
EPI_ISL_492165	genotype_6	no	2	19A-3	19B-4	10	2	4	10162,12288,28109,28366	CTCGCCCTAGTCCTCACTCACCCGTGTGCTTTTGGGA	T---T--CTAG-TC-----GT---G---TCC-CAAC-	T---T--CT-G-TC-----G----G---TCC-CAAC-	T---T--CT-G-TC----TG---TG---TCC-C----	T---T--CT-G-TC-----G---TG---TCC-C----	T-T-T--CT-G-TC-----G---TG---TCC-C----	T---T--CT-G-TC-----G----G---TCC-C----	-------CT-G--C----------G---TCC-C----	-A---T--T-G--C---C----T-G-CC-CC-C---G	--------T-G--C----------G----CC-C----	--------T-G--CTGT-------G----CC-C----	----------G------------------C-------	---A---CT----C----------G---TCCCC----	------ACT--T-C-------T--G---T-C-C----	-------CT---------------GT--TCC-C----	N-P13L, N-S197L, ORF1a-F3071Y, ORF1a-L3606F, ORF1a-M2796L, ORF3a-G196V, ORF8-L84S
EPI_ISL_493070	genotype_74	no	2	19A-1	20A-3	2	2	2	1521,18787	CTCGTCCCTGGCTCCACTCACCCGGGTGTCCTCGGGA	T--------A---------GT------------AAC-	T------------------G-------------AAC-	T-----------------TG---T-------------	T------------------G---T-------------	T-T----------------G---T-------------	T------------------G-----------------	----C-------C------------------------	-A--CT-T----C----C----T---CCC-------G	----C--T----C---------------C--------	----C--T----C-TGT-----------C--------	----C--TA---CT----------T---C-T-T----	---AC-----T-C------------------C-----	----C-A---TTC--------T-------T-------	----C-----T-CT-----------T-----------	ORF1b-P314L, S-D1163Y
EPI_ISL_493072	genotype_324	no	3	20A-3	19B-3	3	6	5	11477,15959,17841,20613,25655	TTCGTCCCTGGCCCCATTCGCCCGGGTGCCCTCGGGA	---------A--T---C---T-------T----AAC-	------------T---C-----------T----AAC-	------------T---C-T----T----T--------	------------T---C------T----T--------	--T---------T---C------T----T--------	------------T---C-----------T--------	C---C-----------C--A--------T--------	CA--CT-T--------CC-A--T---CC--------G	C---C--T--------C--A-----------------	C---C--T------TG---A-----------------	C---C--TA----T--C--A----T-----T-T----	C--AC-----T-----C--A--------T--C-----	C---C-A---TT----C--A-T------TT-------	C---C-----T--T--C--A-----T--T--------	ORF8-L84S, S-D614G
EPI_ISL_493080	genotype_351	no	2	20A-3	19B-3	6	3	4	1521,5791,15959,17841	CTCGTCCTTGGCCCCATTCACCCGGGTGCCCTCGGGA	T------C-A--T---C--GT-------T----AAC-	T------C----T---C--G--------T----AAC-	T------C----T---C-TG---T----T--------	T------C----T---C--G---T----T--------	T-T----C----T---C--G---T----T--------	T------C----T---C--G--------T--------	----C--C--------C-----------T--------	-A--CT----------CC----T---CC--------G	----C-----------C--------------------	----C---------TG---------------------	----C---A----T--C-------T-----T-T----	---AC--C--T-----C-----------T--C-----	----C-AC--TT----C----T------TT-------	----C--C--T--T--C--------T--T--------	ORF1a-H3580Y, ORF8-L84S, S-R682W
EPI_ISL_494139	genotype_263	no	2	20B-2	20A-1	2	3	1	27104	TTCGTCCCTGGCTCCACTTGCCCTGGTGTCCTCAACA	---------A--------C-T--G-------------	------------------C----G-------------	---------------------------------GGG-	------------------C--------------GGG-	--T---------------C--------------GGG-	------------------C----G---------GGG-	C---C-------C-----CA---G---------GGG-	CA--CT-T----C----CCA--TG--CCC----GGGG	C---C--T----C-----CA---G----C----GGG-	C---C--T----C-TGT-CA---G----C----GGG-	C---C--TA---CT----CA---GT---C-T-TGGG-	C--AC-----T-C-----CA---G-------C-GGG-	C---C-A---TTC-----CA-T-G-----T---GGG-	C---C-----T-CT----CA---G-T-------GGG-	N-G204R, N-R203K, N-S206F, ORF1a-P2079T, ORF1b-I162M, ORF1b-P314L, ORF1b-T2592I, ORF3a-Q57H, S-D614G
EPI_ISL_494154	genotype_1	no	2	19A-3	19A-2	3	3	2	3736,26002	CTCGCCCCTGTCCCCACTCACCCGGGTGTTCTCGGGA	T---T----AG-T------GT--------C---AAC-	T---T-----G-T------G---------C---AAC-	T---T-----G-T-----TG---T-----C-------	T---T-----G-T------G---T-----C-------	T-T-T-----G-T------G---T-----C-------	T---T-----G-T------G---------C-------	----------G------------------C-------	-A---T-T--G------C----T---CCCC------G	-------T--G-----------------CC-------	-------T--G---TGT-----------CC-------	-------TA-G--T----------T---CCT-T----	---A-------------------------C-C-----	------A----T---------T---------------	-------------T-----------T---C-------	N-P13L, N-S193I, ORF1a-A876T, ORF1a-G392D, ORF1a-L3606F
EPI_ISL_494216	genotype_1	no	2	19A-3	19A-2	3	3	2	3736,26002	CTCGCCCCTGTCCCCACTCACCCGGGTGTTCTCGGGA	T---T----AG-T------GT--------C---AAC-	T---T-----G-T------G---------C---AAC-	T---T-----G-T-----TG---T-----C-------	T---T-----G-T------G---T-----C-------	T-T-T-----G-T------G---T-----C-------	T---T-----G-T------G---------C-------	----------G------------------C-------	-A---T-T--G------C----T---CCCC------G	-------T--G-----------------CC-------	-------T--G---TGT-----------CC-------	-------TA-G--T----------T---CCT-T----	---A-------------------------C-C-----	------A----T---------T---------------	-------------T-----------T---C-------	N-P13L, N-S193I, ORF1a-A876T, ORF1a-G392D, ORF1a-L3606F
EPI_ISL_495051	genotype_706	no	2	20B-2	20A-1	2	3	1	27104	TTCGTCCCTGGCTCCACTTGCCCTGGTGTCCTCAACA	---------A--------C-T--G-------------	------------------C----G-------------	---------------------------------GGG-	------------------C--------------GGG-	--T---------------C--------------GGG-	------------------C----G---------GGG-	C---C-------C-----CA---G---------GGG-	CA--CT-T----C----CCA--TG--CCC----GGGG	C---C--T----C-----CA---G----C----GGG-	C---C--T----C-TGT-CA---G----C----GGG-	C---C--TA---CT----CA---GT---C-T-TGGG-	C--AC-----T-C-----CA---G-------C-GGG-	C---C-A---TTC-----CA-T-G-----T---GGG-	C---C-----T-CT----CA---G-T-------GGG-	N-G204R, N-R203K, ORF1a-Q676P, ORF1b-P314L, ORF1b-T1896I, ORF3a-Q57H, S-D614G, S-L54F
EPI_ISL_495226	genotype_203	no	3	19A-2	20A-3	4	3	5	701,6942,12627,18787,25927	CTCGTCCCTGTCTCCACTCACCCGGGTGTCCTCGGGA	T--------AG--------GT------------AAC-	T---------G--------G-------------AAC-	T---------G-------TG---T-------------	T---------G--------G---T-------------	T-T-------G--------G---T-------------	T---------G--------G-----------------	----C-----G-C------------------------	-A--CT-T--G-C----C----T---CCC-------G	----C--T--G-C---------------C--------	----C--T--G-C-TGT-----------C--------	----C--TA-G-CT----------T---C-T-T----	---AC-------C------------------C-----	----C-A----TC--------T-------T-------	----C-------CT-----------T-----------	ORF1a-L3606F, ORF1a-P1921L, ORF1a-S2103F, ORF1b-P314L, S-P1162S
EPI_ISL_495269	genotype_128	no	3	19A-3	20A-3	3	6	5	1521,4556,8579,23548,26002	TTCGCCCCTGTTCCCACTCACCCGGGTGTTCTCGGGA	----T----AGCT------GT--------C---AAC-	----T-----GCT------G---------C---AAC-	----T-----GCT-----TG---T-----C-------	----T-----GCT------G---T-----C-------	--T-T-----GCT------G---T-----C-------	----T-----GCT------G---------C-------	C---------GC-----------------C-------	CA---T-T--GC-----C----T---CCCC------G	C------T--GC----------------CC-------	C------T--GC--TGT-----------CC-------	C------TA-GC-T----------T---CCT-T----	C--A-------C-----------------C-C-----	C-----A--------------T---------------	C----------C-T-----------T---C-------	N-P13L, ORF1a-A2142V, ORF1a-L3606F, ORF1a-T3202M
EPI_ISL_495827	genotype_27	no	2	19A-1	19B-3	2	3	1	17841	CTCGCCCCTGGCCCCATTCACCCGGGTGCCCTCGGGA	T---T----A--T---C--GT-------T----AAC-	T---T-------T---C--G--------T----AAC-	T---T-------T---C-TG---T----T--------	T---T-------T---C--G---T----T--------	T-T-T-------T---C--G---T----T--------	T---T-------T---C--G--------T--------	----------------C-----------T--------	-A---T-T--------CC----T---CC--------G	-------T--------C--------------------	-------T------TG---------------------	-------TA----T--C-------T-----T-T----	---A------T-----C-----------T--C-----	------A---TT----C----T------TT-------	----------T--T--C--------T--T--------	ORF1a-L1016I, ORF1a-T3308I, ORF8-L84S, S-S939F
EPI_ISL_495965	genotype_280	no	4	20A-3	19B-3	5	4	5	1521,5791,11477,17684,25655	CTCGTCCTTGGCTCCGTTCACCCGGGTGTCCTCGGGA	T------C-A-----AC--GT------------AAC-	T------C-------AC--G-------------AAC-	T------C-------AC-TG---T-------------	T------C-------AC--G---T-------------	T-T----C-------AC--G---T-------------	T------C-------AC--G-----------------	----C--C----C--AC--------------------	-A--CT------C--ACC----T---CCC-------G	----C-------C--AC-----------C--------	----C-------C-T-------------C--------	----C---A---CT-AC-------T---C-T-T----	---AC--C--T-C--AC--------------C-----	----C-AC--TTC--AC----T-------T-------	----C--C--T-CT-AC--------T-----------	ORF1b-E1167D, ORF1b-P314L, ORF1b-Y1464C, S-A893E
EPI_ISL_496298	genotype_140	no	6	20B-2	19B-3	6	6	4	5791,17841,20613,28394	TTCGTCCTTGGCCCTGCTCACCCGGGTGCCCTCAACA	-------C-A--T-CA---GT-------T--------	-------C----T-CA---G--------T--------	-------C----T-CA--TG---T----T----GGG-	-------C----T-CA---G---T----T----GGG-	--T----C----T-CA---G---T----T----GGG-	-------C----T-CA---G--------T----GGG-	C---C--C------CA------------T----GGG-	CA--CT--------CA-C----T---CC-----GGGG	C---C---------CA-----------------GGG-	C---C-----------T----------------GGG-	C---C---A----TCA--------T-----T-TGGG-	C--AC--C--T---CA------------T--C-GGG-	C---C-AC--TT--CA-----T------TT---GGG-	C---C--C--T--TCA---------T--T----GGG-	N-G204R, N-R203K, ORF1b-P1427L, ORF1b-Y1464C, ORF8-L84S
EPI_ISL_497082	genotype_182	no	2	20B-2	20C-1	2	3	1	27104	TTTGTCCCTGGCTCCACTCGCCCTGGTGTCCTCAACA	--C------A----------T--G-------------	--C--------------------G-------------	--C---------------T--------------GGG-	--C------------------------------GGG-	---------------------------------GGG-	--C--------------------G---------GGG-	C-C-C-------C------A---G---------GGG-	CAC-CT-T----C----C-A--TG--CCC----GGGG	C-C-C--T----C------A---G----C----GGG-	C-C-C--T----C-TGT--A---G----C----GGG-	C-C-C--TA---CT-----A---GT---C-T-TGGG-	C-CAC-----T-C------A---G-------C-GGG-	C-C-C-A---TTC------A-T-G-----T---GGG-	C-C-C-----T-CT-----A---G-T-------GGG-	N-G204R, N-R203K, ORF1a-T265I, ORF1b-P314L, ORF3a-Q57H, S-D614G
EPI_ISL_497160	genotype_478	no	2	20B-2	19A-1	2	5	3	1521,8604,18787	CTCGTCCCTGGCCCCACTCGCCCGGGTGTCCTCAACA	T--------A--T-------T----------------	T-----------T------------------------	T-----------T-----T----T---------GGG-	T-----------T----------T---------GGG-	T-T---------T----------T---------GGG-	T-----------T--------------------GGG-	----C--------------A-------------GGG-	-A--CT-T---------C-A--T---CCC----GGGG	----C--T-----------A--------C----GGG-	----C--T------TGT--A--------C----GGG-	----C--TA----T-----A----T---C-T-TGGG-	---AC-----T--------A-----------C-GGG-	----C-A---TT-------A-T-------T---GGG-	----C-----T--T-----A-----T-------GGG-	N-G204R, N-R203K, ORF1b-A434V, ORF1b-E1167D, S-D614G
EPI_ISL_500949	genotype_592	no	3	20A-1	19B-2	3	5	4	5791,16524,24365,26735	TTCGTCCTTGGCCCCACTTGCCCGGGTGTCCTCGGGA	-------C-A--T-----C-T------------AAC-	-------C----T-----C--------------AAC-	-------C----T----------T-------------	-------C----T-----C----T-------------	--T----C----T-----C----T-------------	-------C----T-----C------------------	C---C--C----------CA-----------------	CA--CT-----------CCA--T---CCC-------G	C---C-------------CA--------C--------	C---C---------TGT-CA--------C--------	C---C---A----T----CA----T---C-T-T----	C--AC--C--T-------CA-----------C-----	C---C-AC--TT------CA-T-------T-------	C---C--C--T--T----CA-----T-----------	ORF1b-M454I, S-D614G
EPI_ISL_507996	genotype_235	no	2	20A-3	19B-3	7	2	4	1521,5791,11477,15959	CTCGTCCTTGGCTCTGTTCACCCGGGTGCCCTCGGGA	T------C-A----CAC--GT-------T----AAC-	T------C------CAC--G--------T----AAC-	T------C------CAC-TG---T----T--------	T------C------CAC--G---T----T--------	T-T----C------CAC--G---T----T--------	T------C------CAC--G--------T--------	----C--C----C-CAC-----------T--------	-A--CT------C-CACC----T---CC--------G	----C-------C-CAC--------------------	----C-------C------------------------	----C---A---CTCAC-------T-----T-T----	---AC--C--T-C-CAC-----------T--C-----	----C-AC--TTC-CAC----T------TT-------	----C--C--T-CTCAC--------T--T--------	ORF1b-P1427L, ORF1b-P314L, ORF1b-Y1464C, ORF8-L84S
EPI_ISL_507998	genotype_230	no	3	20A-3	19B-3	3	6	4	11477,15959,17841,25655	TTCGTCCCTGGCCCCATTCACCCGGGTGTCCTCGGGA	---------A--T---C--GT------------AAC-	------------T---C--G-------------AAC-	------------T---C-TG---T-------------	------------T---C--G---T-------------	--T---------T---C--G---T-------------	------------T---C--G-----------------	C---C-----------C--------------------	CA--CT-T--------CC----T---CCC-------G	C---C--T--------C-----------C--------	C---C--T------TG------------C--------	C---C--TA----T--C-------T---C-T-T----	C--AC-----T-----C--------------C-----	C---C-A---TT----C----T-------T-------	C---C-----T--T--C--------T-----------	N-G215V
EPI_ISL_508044	genotype_7	no	2	20B-2	20C-1	2	3	1	27104	TTTGTCCCTGGCTCCACTCGCCCTGGTGTCCTCAACA	--C------A----------T--G-------------	--C--------------------G-------------	--C---------------T--------------GGG-	--C------------------------------GGG-	---------------------------------GGG-	--C--------------------G---------GGG-	C-C-C-------C------A---G---------GGG-	CAC-CT-T----C----C-A--TG--CCC----GGGG	C-C-C--T----C------A---G----C----GGG-	C-C-C--T----C-TGT--A---G----C----GGG-	C-C-C--TA---CT-----A---GT---C-T-TGGG-	C-CAC-----T-C------A---G-------C-GGG-	C-C-C-A---TTC------A-T-G-----T---GGG-	C-C-C-----T-CT-----A---G-T-------GGG-	N-G204R, N-R203K, ORF1a-T265I, ORF1b-D1855Y, ORF1b-P314L, ORF3a-Q57H, S-D614G
EPI_ISL_508074	genotype_583	no	3	20A-3	19B-3	3	6	3	1521,15959,17841	CTCGTCCCTGGCTCTGCTCGCCCGGGTGTCCTCGGGA	T--------A----CA----T------------AAC-	T-------------CA-----------------AAC-	T-------------CA--T----T-------------	T-------------CA-------T-------------	T-T-----------CA-------T-------------	T-------------CA---------------------	----C-------C-CA---A-----------------	-A--CT-T----C-CA-C-A--T---CCC-------G	----C--T----C-CA---A--------C--------	----C--T----C---T--A--------C--------	----C--TA---CTCA---A----T---C-T-T----	---AC-----T-C-CA---A-----------C-----	----C-A---TTC-CA---A-T-------T-------	----C-----T-CTCA---A-----T-----------	ORF1b-P1427L, ORF1b-P314L, ORF1b-Y1464C, S-D614G, S-L54M
EPI_ISL_508098	genotype_7	no	2	20B-2	20C-1	2	3	1	27104	TTTGTCCCTGGCTCCACTCGCCCTGGTGTCCTCAACA	--C------A----------T--G-------------	--C--------------------G-------------	--C---------------T--------------GGG-	--C------------------------------GGG-	---------------------------------GGG-	--C--------------------G---------GGG-	C-C-C-------C------A---G---------GGG-	CAC-CT-T----C----C-A--TG--CCC----GGGG	C-C-C--T----C------A---G----C----GGG-	C-C-C--T----C-TGT--A---G----C----GGG-	C-C-C--TA---CT-----A---GT---C-T-TGGG-	C-CAC-----T-C------A---G-------C-GGG-	C-C-C-A---TTC------A-T-G-----T---GGG-	C-C-C-----T-CT-----A---G-T-------GGG-	N-G204R, N-R203K, ORF1a-T265I, ORF1b-P314L, ORF3a-Q57H, S-D614G
EPI_ISL_508107	genotype_479	no	2	20A-2	19B-3	2	8	4	11477,15959,17841,20613	TTCGTCCCTGGCCCCATTCGCCCTGGTGTCCTCGGGA	---------A--T---C---T--G---------AAC-	------------T---C------G---------AAC-	------------T---C-T------------------	------------T---C--------------------	--T---------T---C--------------------	------------T---C------G-------------	C---C-----------C--A---G-------------	CA--CT-T--------CC-A--TG--CCC-------G	C---C--T--------C--A---G----C--------	C---C--T------TG---A---G----C--------	C---C--TA----T--C--A---GT---C-T-T----	C--AC-----T-----C--A---G-------C-----	C---C-A---TT----C--A-T-G-----T-------	C---C-----T--T--C--A---G-T-----------	ORF3a-Q57H, S-D614G, S-N354D
EPI_ISL_508108	genotype_690	no	2	19A-1	20A-2	3	2	2	8604,24365	TTCGTCCCTGGCCCCACTCACCCTGGTGTCCTCGGGA	---------A--T------GT--G---------AAC-	------------T------G---G---------AAC-	------------T-----TG-----------------	------------T------G-----------------	--T---------T------G-----------------	------------T------G---G-------------	C---C------------------G-------------	CA--CT-T---------C----TG--CCC-------G	C---C--T---------------G----C--------	C---C--T------TGT------G----C--------	C---C--TA----T---------GT---C-T-T----	C--AC-----T------------G-------C-----	C---C-A---TT---------T-G-----T-------	C---C-----T--T---------G-T-----------	ORF3a-Q57H
EPI_ISL_508109	genotype_99	no	2	20A-2	19B-2	2	5	4	5791,11477,18787,24365	TTCGTCCTTGGCTCCACTCACCCTGGTGTCCTCGGGA	-------C-A---------GT--G---------AAC-	-------C-----------G---G---------AAC-	-------C----------TG-----------------	-------C-----------G-----------------	--T----C-----------G-----------------	-------C-----------G---G-------------	C---C--C----C----------G-------------	CA--CT------C----C----TG--CCC-------G	C---C-------C----------G----C--------	C---C-------C-TGT------G----C--------	C---C---A---CT---------GT---C-T-T----	C--AC--C--T-C----------G-------C-----	C---C-AC--TTC--------T-G-----T-------	C---C--C--T-CT---------G-T-----------	N-G215V, ORF1b-P314L, ORF3a-Q57H
EPI_ISL_508110	genotype_434	no	3	20A-3	19B-3	6	3	5	1521,5791,11477,17841,20613	TTCGCCCCTGGCCCTGCTCACCCGGGTGCCCTCGGGA	----T----A--T-CA---GT-------T----AAC-	----T-------T-CA---G--------T----AAC-	----T-------T-CA--TG---T----T--------	----T-------T-CA---G---T----T--------	--T-T-------T-CA---G---T----T--------	----T-------T-CA---G--------T--------	C-------------CA------------T--------	CA---T-T------CA-C----T---CC--------G	C------T------CA---------------------	C------T--------T--------------------	C------TA----TCA--------T-----T-T----	C--A------T---CA------------T--C-----	C-----A---TT--CA-----T------TT-------	C---------T--TCA---------T--T--------	ORF1b-P1427L, ORF1b-Y1464C, ORF8-L84S, S-T573I
EPI_ISL_508117	genotype_495	no	3	20A-3	19B-3	6	3	3	1521,17841,25655	TTCGCCCTTGGCCCTGCTCGCCCGGGTGCCCTCGGGA	----T--C-A--T-CA----T-------T----AAC-	----T--C----T-CA------------T----AAC-	----T--C----T-CA--T----T----T--------	----T--C----T-CA-------T----T--------	--T-T--C----T-CA-------T----T--------	----T--C----T-CA------------T--------	C------C------CA---A--------T--------	CA---T--------CA-C-A--T---CC--------G	C-------------CA---A-----------------	C---------------T--A-----------------	C-------A----TCA---A----T-----T-T----	C--A---C--T---CA---A--------T--C-----	C-----AC--TT--CA---A-T------TT-------	C------C--T--TCA---A-----T--T--------	ORF1a-T512I, ORF1b-P1427L, ORF1b-Y1464C, ORF8-L84S, S-D614G
EPI_ISL_511910	genotype_127	yes	2	19A-1	20A-3	2	2	3	1521,8604,18787	CTCGTCCCTGGCCCCACTCGCCCGGGTGTCCTCGGGA	T--------A--T-------T------------AAC-	T-----------T--------------------AAC-	T-----------T-----T----T-------------	T-----------T----------T-------------	T-T---------T----------T-------------	T-----------T------------------------	----C--------------A-----------------	-A--CT-T---------C-A--T---CCC-------G	----C--T-----------A--------C--------	----C--T------TGT--A--------C--------	----C--TA----T-----A----T---C-T-T----	---AC-----T--------A-----------C-----	----C-A---TT-------A-T-------T-------	----C-----T--T-----A-----T-----------	ORF1a-A498V, ORF1a-N2454S, ORF1a-V2453G, ORF1a-W161C, ORF1b-A370G, ORF1b-P369L, S-D614G
EPI_ISL_511923	genotype_292	yes	2	19A-3	20A-3	7	2	4	4556,8579,13951,18787	TTCGTCACTGGCCCCACTCGCCCGGGTGTCCTCGGGA	------C--A--T-------T------------AAC-	------C-----T--------------------AAC-	------C-----T-----T----T-------------	------C-----T----------T-------------	--T---C-----T----------T-------------	------C-----T------------------------	C---C-C------------A-----------------	CA--CTCT---------C-A--T---CCC-------G	C---C-CT-----------A--------C--------	C---C-CT------TGT--A--------C--------	C---C-CTA----T-----A----T---C-T-T----	C--AC-C---T--------A-----------C-----	C---C-----TT-------A-T-------T-------	C---C-C---T--T-----A-----T-----------	N-T247S, ORF1a-D2467G, ORF1a-S40T, ORF1a-T2016K, ORF1a-V2276G, S-D614G, S-D848G, S-L244F, S-L849P, S-Q1054H, S-S1055L
EPI_ISL_512071	genotype_250	no	2	20A-1	19B-2	6	2	2	16524,24365	CTCGCCCTTGGCCCCACTTGCCCGGGTGCCCTCGGGA	T---T--C-A--T-----C-T-------T----AAC-	T---T--C----T-----C---------T----AAC-	T---T--C----T----------T----T--------	T---T--C----T-----C----T----T--------	T-T-T--C----T-----C----T----T--------	T---T--C----T-----C---------T--------	-------C----------CA--------T--------	-A---T-----------CCA--T---CC--------G	------------------CA-----------------	--------------TGT-CA-----------------	--------A----T----CA----T-----T-T----	---A---C--T-------CA--------T--C-----	------AC--TT------CA-T------TT-------	-------C--T--T----CA-----T--T--------	N-S202N, ORF1a-T814A, ORF1b-V345L, ORF8-L84S, S-D614G
EPI_ISL_512875	genotype_55	no	2	19A-1	20A-1	4	2	3	1521,8604,24365	TTCGCCCCTGGCTCCACTTGCCCGGGTGTCCTCGGGA	----T----A--------C-T------------AAC-	----T-------------C--------------AAC-	----T------------------T-------------	----T-------------C----T-------------	--T-T-------------C----T-------------	----T-------------C------------------	C-----------C-----CA-----------------	CA---T-T----C----CCA--T---CCC-------G	C------T----C-----CA--------C--------	C------T----C-TGT-CA--------C--------	C------TA---CT----CA----T---C-T-T----	C--A------T-C-----CA-----------C-----	C-----A---TTC-----CA-T-------T-------	C---------T-CT----CA-----T-----------	ORF1b-P314L, S-D614G
EPI_ISL_512895	genotype_68	no	2	19A-1	20A-1	4	2	4	1521,8604,21022,24365	TTCGCCCCTGGCTCCACTTACCCTGGTGTCCTCGGGA	----T----A--------CGT--G---------AAC-	----T-------------CG---G---------AAC-	----T--------------G-----------------	----T-------------CG-----------------	--T-T-------------CG-----------------	----T-------------CG---G-------------	C-----------C-----C----G-------------	CA---T-T----C----CC---TG--CCC-------G	C------T----C-----C----G----C--------	C------T----C-TGT-C----G----C--------	C------TA---CT----C----GT---C-T-T----	C--A------T-C-----C----G-------C-----	C-----A---TTC-----C--T-G-----T-------	C---------T-CT----C----G-T-----------	ORF1b-P314L, ORF3a-A110V, ORF3a-Q57H
EPI_ISL_512937	genotype_25	no	2	20B-2	20A-1	2	3	1	27104	TTCGTCCCTGGCTCCACTTGCCCTGGTGTCCTCAACA	---------A--------C-T--G-------------	------------------C----G-------------	---------------------------------GGG-	------------------C--------------GGG-	--T---------------C--------------GGG-	------------------C----G---------GGG-	C---C-------C-----CA---G---------GGG-	CA--CT-T----C----CCA--TG--CCC----GGGG	C---C--T----C-----CA---G----C----GGG-	C---C--T----C-TGT-CA---G----C----GGG-	C---C--TA---CT----CA---GT---C-T-TGGG-	C--AC-----T-C-----CA---G-------C-GGG-	C---C-A---TTC-----CA-T-G-----T---GGG-	C---C-----T-CT----CA---G-T-------GGG-	N-G204R, N-R203K, ORF1b-A975D, ORF1b-P314L, ORF3a-Q57H, S-D614G
EPI_ISL_512940	genotype_455	no	4	20A-1	19B-2	4	4	4	1521,16524,24365,26735	TTCGCCCTTGGCCCCACTTGCCCGGGTGTCCTCGGGA	----T--C-A--T-----C-T------------AAC-	----T--C----T-----C--------------AAC-	----T--C----T----------T-------------	----T--C----T-----C----T-------------	--T-T--C----T-----C----T-------------	----T--C----T-----C------------------	C------C----------CA-----------------	CA---T-----------CCA--T---CCC-------G	C-----------------CA--------C--------	C-------------TGT-CA--------C--------	C-------A----T----CA----T---C-T-T----	C--A---C--T-------CA-----------C-----	C-----AC--TT------CA-T-------T-------	C------C--T--T----CA-----T-----------	S-D614G
EPI_ISL_512956	genotype_25	no	2	20B-2	20A-1	2	3	1	27104	TTCGTCCCTGGCTCCACTTGCCCTGGTGTCCTCAACA	---------A--------C-T--G-------------	------------------C----G-------------	---------------------------------GGG-	------------------C--------------GGG-	--T---------------C--------------GGG-	------------------C----G---------GGG-	C---C-------C-----CA---G---------GGG-	CA--CT-T----C----CCA--TG--CCC----GGGG	C---C--T----C-----CA---G----C----GGG-	C---C--T----C-TGT-CA---G----C----GGG-	C---C--TA---CT----CA---GT---C-T-TGGG-	C--AC-----T-C-----CA---G-------C-GGG-	C---C-A---TTC-----CA-T-G-----T---GGG-	C---C-----T-CT----CA---G-T-------GGG-	N-G204R, N-R203K, ORF1b-P314L, ORF3a-Q57H, S-D614G
EPI_ISL_512961	genotype_120	no	2	20A-2	19B-2	2	5	3	1521,5791,11477	CTCGTCCTTGGCTCCACTCGCCCTGGTGTCCTCGGGA	T------C-A----------T--G---------AAC-	T------C---------------G---------AAC-	T------C----------T------------------	T------C-----------------------------	T-T----C-----------------------------	T------C---------------G-------------	----C--C----C------A---G-------------	-A--CT------C----C-A--TG--CCC-------G	----C-------C------A---G----C--------	----C-------C-TGT--A---G----C--------	----C---A---CT-----A---GT---C-T-T----	---AC--C--T-C------A---G-------C-----	----C-AC--TTC------A-T-G-----T-------	----C--C--T-CT-----A---G-T-----------	ORF1b-P314L, ORF3a-Q57H, S-D614G
EPI_ISL_512969	genotype_25	no	2	20B-2	20A-1	2	3	1	27104	TTCGTCCCTGGCTCCACTTGCCCTGGTGTCCTCAACA	---------A--------C-T--G-------------	------------------C----G-------------	---------------------------------GGG-	------------------C--------------GGG-	--T---------------C--------------GGG-	------------------C----G---------GGG-	C---C-------C-----CA---G---------GGG-	CA--CT-T----C----CCA--TG--CCC----GGGG	C---C--T----C-----CA---G----C----GGG-	C---C--T----C-TGT-CA---G----C----GGG-	C---C--TA---CT----CA---GT---C-T-TGGG-	C--AC-----T-C-----CA---G-------C-GGG-	C---C-A---TTC-----CA-T-G-----T---GGG-	C---C-----T-CT----CA---G-T-------GGG-	N-G204R, N-R203K, ORF1b-P314L, ORF3a-Q57H, S-D614G
EPI_ISL_512985	genotype_92	no	2	20B-2	19B-2	2	7	4	5791,11477,18787,25655	TTCGTCCTTGGCTCCACTCACCCGGGTGTCCTCAACA	-------C-A---------GT----------------	-------C-----------G-----------------	-------C----------TG---T---------GGG-	-------C-----------G---T---------GGG-	--T----C-----------G---T---------GGG-	-------C-----------G-------------GGG-	C---C--C----C--------------------GGG-	CA--CT------C----C----T---CCC----GGGG	C---C-------C---------------C----GGG-	C---C-------C-TGT-----------C----GGG-	C---C---A---CT----------T---C-T-TGGG-	C--AC--C--T-C------------------C-GGG-	C---C-AC--TTC--------T-------T---GGG-	C---C--C--T-CT-----------T-------GGG-	N-G204R, N-R203K, ORF1b-P314L
EPI_ISL_512987	genotype_565	no	2	20A-1	19B-2	2	6	4	5791,11477,21022,24365	TTCGTCCTTGGCTCCACTTACCCTGGTGTCCTCGGGA	-------C-A--------CGT--G---------AAC-	-------C----------CG---G---------AAC-	-------C-----------G-----------------	-------C----------CG-----------------	--T----C----------CG-----------------	-------C----------CG---G-------------	C---C--C----C-----C----G-------------	CA--CT------C----CC---TG--CCC-------G	C---C-------C-----C----G----C--------	C---C-------C-TGT-C----G----C--------	C---C---A---CT----C----GT---C-T-T----	C--AC--C--T-C-----C----G-------C-----	C---C-AC--TTC-----C--T-G-----T-------	C---C--C--T-CT----C----G-T-----------	ORF1b-M2414I, ORF1b-P314L
EPI_ISL_512990	genotype_374	no	2	20A-3	19B-2	2	4	3	1521,5791,11477	CTCGTCCTTGGCTCCACTCGCCCGGGTGTCCTCGGGA	T------C-A----------T------------AAC-	T------C-------------------------AAC-	T------C----------T----T-------------	T------C---------------T-------------	T-T----C---------------T-------------	T------C-----------------------------	----C--C----C------A-----------------	-A--CT------C----C-A--T---CCC-------G	----C-------C------A--------C--------	----C-------C-TGT--A--------C--------	----C---A---CT-----A----T---C-T-T----	---AC--C--T-C------A-----------C-----	----C-AC--TTC------A-T-------T-------	----C--C--T-CT-----A-----T-----------	ORF1b-P314L, S-D614G
EPI_ISL_512995	genotype_29	no	2	20B-2	19A-1	2	5	4	1521,8604,18787,26024	TTCGCCCCTGGCTCCACTCACCCGGGTGTCCTCAACA	----T----A---------GT----------------	----T--------------G-----------------	----T-------------TG---T---------GGG-	----T--------------G---T---------GGG-	--T-T--------------G---T---------GGG-	----T--------------G-------------GGG-	C-----------C--------------------GGG-	CA---T-T----C----C----T---CCC----GGGG	C------T----C---------------C----GGG-	C------T----C-TGT-----------C----GGG-	C------TA---CT----------T---C-T-TGGG-	C--A------T-C------------------C-GGG-	C-----A---TTC--------T-------T---GGG-	C---------T-CT-----------T-------GGG-	N-G204R, N-R203K, ORF1b-P314L
EPI_ISL_512997	genotype_359	no	3	20A-1	19B-2	3	5	4	5791,11477,21022,26735	TTCGTCCTTGGCTCCACTTACCCGGGTGTCCTCGGGA	-------C-A--------CGT------------AAC-	-------C----------CG-------------AAC-	-------C-----------G---T-------------	-------C----------CG---T-------------	--T----C----------CG---T-------------	-------C----------CG-----------------	C---C--C----C-----C------------------	CA--CT------C----CC---T---CCC-------G	C---C-------C-----C---------C--------	C---C-------C-TGT-C---------C--------	C---C---A---CT----C-----T---C-T-T----	C--AC--C--T-C-----C------------C-----	C---C-AC--TTC-----C--T-------T-------	C---C--C--T-CT----C------T-----------	ORF1b-P314L
EPI_ISL_513012	genotype_29	no	2	20B-2	19A-1	2	5	4	1521,8604,18787,26024	TTCGCCCCTGGCTCCACTCACCCGGGTGTCCTCAACA	----T----A---------GT----------------	----T--------------G-----------------	----T-------------TG---T---------GGG-	----T--------------G---T---------GGG-	--T-T--------------G---T---------GGG-	----T--------------G-------------GGG-	C-----------C--------------------GGG-	CA---T-T----C----C----T---CCC----GGGG	C------T----C---------------C----GGG-	C------T----C-TGT-----------C----GGG-	C------TA---CT----------T---C-T-TGGG-	C--A------T-C------------------C-GGG-	C-----A---TTC--------T-------T---GGG-	C---------T-CT-----------T-------GGG-	N-G204R, N-R203K, ORF1a-S2911P, ORF1b-P314L
EPI_ISL_513020	genotype_55	no	2	19A-1	20A-1	4	2	3	1521,8604,24365	TTCGCCCCTGGCTCCACTTGCCCGGGTGTCCTCGGGA	----T----A--------C-T------------AAC-	----T-------------C--------------AAC-	----T------------------T-------------	----T-------------C----T-------------	--T-T-------------C----T-------------	----T-------------C------------------	C-----------C-----CA-----------------	CA---T-T----C----CCA--T---CCC-------G	C------T----C-----CA--------C--------	C------T----C-TGT-CA--------C--------	C------TA---CT----CA----T---C-T-T----	C--A------T-C-----CA-----------C-----	C-----A---TTC-----CA-T-------T-------	C---------T-CT----CA-----T-----------	ORF1b-P314L, S-D614G
EPI_ISL_513021	genotype_29	no	2	20B-2	19A-1	2	5	4	1521,8604,18787,26024	TTCGCCCCTGGCTCCACTCACCCGGGTGTCCTCAACA	----T----A---------GT----------------	----T--------------G-----------------	----T-------------TG---T---------GGG-	----T--------------G---T---------GGG-	--T-T--------------G---T---------GGG-	----T--------------G-------------GGG-	C-----------C--------------------GGG-	CA---T-T----C----C----T---CCC----GGGG	C------T----C---------------C----GGG-	C------T----C-TGT-----------C----GGG-	C------TA---CT----------T---C-T-TGGG-	C--A------T-C------------------C-GGG-	C-----A---TTC--------T-------T---GGG-	C---------T-CT-----------T-------GGG-	N-G204R, N-R203K, ORF1b-P314L
EPI_ISL_513046	genotype_29	no	2	20B-2	19A-1	2	5	4	1521,8604,18787,26024	TTCGCCCCTGGCTCCACTCACCCGGGTGTCCTCAACA	----T----A---------GT----------------	----T--------------G-----------------	----T-------------TG---T---------GGG-	----T--------------G---T---------GGG-	--T-T--------------G---T---------GGG-	----T--------------G-------------GGG-	C-----------C--------------------GGG-	CA---T-T----C----C----T---CCC----GGGG	C------T----C---------------C----GGG-	C------T----C-TGT-----------C----GGG-	C------TA---CT----------T---C-T-TGGG-	C--A------T-C------------------C-GGG-	C-----A---TTC--------T-------T---GGG-	C---------T-CT-----------T-------GGG-	N-G204R, N-R203K, ORF1b-P1001S, ORF1b-P314L
EPI_ISL_513050	genotype_526	no	3	19A-1	20A-1	3	3	3	1521,8604,21022	TTCGCCCCTGGCTCCACTTACCCGGGTGTCCTCGGGA	----T----A--------CGT------------AAC-	----T-------------CG-------------AAC-	----T--------------G---T-------------	----T-------------CG---T-------------	--T-T-------------CG---T-------------	----T-------------CG-----------------	C-----------C-----C------------------	CA---T-T----C----CC---T---CCC-------G	C------T----C-----C---------C--------	C------T----C-TGT-C---------C--------	C------TA---CT----C-----T---C-T-T----	C--A------T-C-----C------------C-----	C-----A---TTC-----C--T-------T-------	C---------T-CT----C------T-----------	ORF1a-G2294S, ORF1b-P314L
EPI_ISL_513063	genotype_49	no	2	19A-1	20A-2	3	2	4	1521,8604,18787,24365	TTCGCCCCTGGCTCCACTCACCCTGGTGTCCTCGGGA	----T----A---------GT--G---------AAC-	----T--------------G---G---------AAC-	----T-------------TG-----------------	----T--------------G-----------------	--T-T--------------G-----------------	----T--------------G---G-------------	C-----------C----------G-------------	CA---T-T----C----C----TG--CCC-------G	C------T----C----------G----C--------	C------T----C-TGT------G----C--------	C------TA---CT---------GT---C-T-T----	C--A------T-C----------G-------C-----	C-----A---TTC--------T-G-----T-------	C---------T-CT---------G-T-----------	ORF1b-P314L, ORF3a-Q57H
EPI_ISL_513074	genotype_253	no	2	19A-1	20A-2	3	2	4	1521,8604,18787,24365	TTCGCCCCTGGCTCCACTCACCCTGGTGTCCTCGGGA	----T----A---------GT--G---------AAC-	----T--------------G---G---------AAC-	----T-------------TG-----------------	----T--------------G-----------------	--T-T--------------G-----------------	----T--------------G---G-------------	C-----------C----------G-------------	CA---T-T----C----C----TG--CCC-------G	C------T----C----------G----C--------	C------T----C-TGT------G----C--------	C------TA---CT---------GT---C-T-T----	C--A------T-C----------G-------C-----	C-----A---TTC--------T-G-----T-------	C---------T-CT---------G-T-----------	N-S194L, ORF1a-T4065I, ORF1b-I1257V, ORF1b-P314L, ORF3a-Q57H
EPI_ISL_513091	genotype_88	no	2	19A-1	20A-2	3	2	4	1521,8604,18787,24365	TTCGCCCCTGGCTCCACTCACCCTGGTGTCCTCGGGA	----T----A---------GT--G---------AAC-	----T--------------G---G---------AAC-	----T-------------TG-----------------	----T--------------G-----------------	--T-T--------------G-----------------	----T--------------G---G-------------	C-----------C----------G-------------	CA---T-T----C----C----TG--CCC-------G	C------T----C----------G----C--------	C------T----C-TGT------G----C--------	C------TA---CT---------GT---C-T-T----	C--A------T-C----------G-------C-----	C-----A---TTC--------T-G-----T-------	C---------T-CT---------G-T-----------	N-S194L, ORF1a-M315I, ORF1b-P314L, ORF3a-Q57H
EPI_ISL_513094	genotype_600	no	2	19A-1	20A-1	4	2	4	1521,8604,21022,24365	TTCGCCCCTGGCTCCACTTACCCTGGTGTCCTCGGGA	----T----A--------CGT--G---------AAC-	----T-------------CG---G---------AAC-	----T--------------G-----------------	----T-------------CG-----------------	--T-T-------------CG-----------------	----T-------------CG---G-------------	C-----------C-----C----G-------------	CA---T-T----C----CC---TG--CCC-------G	C------T----C-----C----G----C--------	C------T----C-TGT-C----G----C--------	C------TA---CT----C----GT---C-T-T----	C--A------T-C-----C----G-------C-----	C-----A---TTC-----C--T-G-----T-------	C---------T-CT----C----G-T-----------	N-S194L, ORF1a-A1314V, ORF1b-I1257V, ORF1b-P314L, ORF3a-Q57H
EPI_ISL_513114	genotype_68	no	2	19A-1	20A-1	4	2	4	1521,8604,21022,24365	TTCGCCCCTGGCTCCACTTACCCTGGTGTCCTCGGGA	----T----A--------CGT--G---------AAC-	----T-------------CG---G---------AAC-	----T--------------G-----------------	----T-------------CG-----------------	--T-T-------------CG-----------------	----T-------------CG---G-------------	C-----------C-----C----G-------------	CA---T-T----C----CC---TG--CCC-------G	C------T----C-----C----G----C--------	C------T----C-TGT-C----G----C--------	C------TA---CT----C----GT---C-T-T----	C--A------T-C-----C----G-------C-----	C-----A---TTC-----C--T-G-----T-------	C---------T-CT----C----G-T-----------	ORF1a-Y118H, ORF1b-P314L, ORF3a-Q57H
EPI_ISL_513116	genotype_88	no	2	19A-1	20A-2	3	2	4	1521,8604,18787,24365	TTCGCCCCTGGCTCCACTCACCCTGGTGTCCTCGGGA	----T----A---------GT--G---------AAC-	----T--------------G---G---------AAC-	----T-------------TG-----------------	----T--------------G-----------------	--T-T--------------G-----------------	----T--------------G---G-------------	C-----------C----------G-------------	CA---T-T----C----C----TG--CCC-------G	C------T----C----------G----C--------	C------T----C-TGT------G----C--------	C------TA---CT---------GT---C-T-T----	C--A------T-C----------G-------C-----	C-----A---TTC--------T-G-----T-------	C---------T-CT---------G-T-----------	N-S194L, ORF1b-P314L, ORF3a-Q57H
EPI_ISL_513172	genotype_584	no	2	19A-1	20A-1	4	2	1	21022	TTCGTCCCTGGCTCCACTTACCCGGGTGTCCTCGGGA	---------A--------CGT------------AAC-	------------------CG-------------AAC-	-------------------G---T-------------	------------------CG---T-------------	--T---------------CG---T-------------	------------------CG-----------------	C---C-------C-----C------------------	CA--CT-T----C----CC---T---CCC-------G	C---C--T----C-----C---------C--------	C---C--T----C-TGT-C---------C--------	C---C--TA---CT----C-----T---C-T-T----	C--AC-----T-C-----C------------C-----	C---C-A---TTC-----C--T-------T-------	C---C-----T-CT----C------T-----------	N-Q418H, ORF1a-S1361A, ORF1b-P314L, ORF3a-D27V
EPI_ISL_513173	genotype_103	no	2	20A-1	19B-2	2	6	2	1521,11477	TTCGCCCTTGGCTCCACTTGCCCTGGTGTCCTCGGGA	----T--C-A--------C-T--G---------AAC-	----T--C----------C----G---------AAC-	----T--C-----------------------------	----T--C----------C------------------	--T-T--C----------C------------------	----T--C----------C----G-------------	C------C----C-----CA---G-------------	CA---T------C----CCA--TG--CCC-------G	C-----------C-----CA---G----C--------	C-----------C-TGT-CA---G----C--------	C-------A---CT----CA---GT---C-T-T----	C--A---C--T-C-----CA---G-------C-----	C-----AC--TTC-----CA-T-G-----T-------	C------C--T-CT----CA---G-T-----------	ORF1b-P314L, ORF3a-Q57H, S-D614G
EPI_ISL_513178	genotype_585	no	3	20A-3	19B-2	3	3	2	1521,18787	TTCGCCCTTGGCCCCACTCGCCCGGGTGTCCTCGGGA	----T--C-A--T-------T------------AAC-	----T--C----T--------------------AAC-	----T--C----T-----T----T-------------	----T--C----T----------T-------------	--T-T--C----T----------T-------------	----T--C----T------------------------	C------C-----------A-----------------	CA---T-----------C-A--T---CCC-------G	C------------------A--------C--------	C-------------TGT--A--------C--------	C-------A----T-----A----T---C-T-T----	C--A---C--T--------A-----------C-----	C-----AC--TT-------A-T-------T-------	C------C--T--T-----A-----T-----------	N-S202N, S-D614G
EPI_ISL_513200	genotype_49	no	2	19A-1	20A-2	3	2	4	1521,8604,18787,24365	TTCGCCCCTGGCTCCACTCACCCTGGTGTCCTCGGGA	----T----A---------GT--G---------AAC-	----T--------------G---G---------AAC-	----T-------------TG-----------------	----T--------------G-----------------	--T-T--------------G-----------------	----T--------------G---G-------------	C-----------C----------G-------------	CA---T-T----C----C----TG--CCC-------G	C------T----C----------G----C--------	C------T----C-TGT------G----C--------	C------TA---CT---------GT---C-T-T----	C--A------T-C----------G-------C-----	C-----A---TTC--------T-G-----T-------	C---------T-CT---------G-T-----------	ORF1b-P314L, ORF1b-R1687C, ORF3a-Q57H
EPI_ISL_513232	genotype_103	no	2	20A-1	19B-2	2	6	2	1521,11477	TTCGCCCTTGGCTCCACTTGCCCTGGTGTCCTCGGGA	----T--C-A--------C-T--G---------AAC-	----T--C----------C----G---------AAC-	----T--C-----------------------------	----T--C----------C------------------	--T-T--C----------C------------------	----T--C----------C----G-------------	C------C----C-----CA---G-------------	CA---T------C----CCA--TG--CCC-------G	C-----------C-----CA---G----C--------	C-----------C-TGT-CA---G----C--------	C-------A---CT----CA---GT---C-T-T----	C--A---C--T-C-----CA---G-------C-----	C-----AC--TTC-----CA-T-G-----T-------	C------C--T-CT----CA---G-T-----------	ORF1b-P314L, ORF3a-Q57H, S-D614G
EPI_ISL_513240	genotype_99	no	2	20A-2	19B-2	2	5	4	5791,11477,18787,24365	TTCGTCCTTGGCTCCACTCACCCTGGTGTCCTCGGGA	-------C-A---------GT--G---------AAC-	-------C-----------G---G---------AAC-	-------C----------TG-----------------	-------C-----------G-----------------	--T----C-----------G-----------------	-------C-----------G---G-------------	C---C--C----C----------G-------------	CA--CT------C----C----TG--CCC-------G	C---C-------C----------G----C--------	C---C-------C-TGT------G----C--------	C---C---A---CT---------GT---C-T-T----	C--AC--C--T-C----------G-------C-----	C---C-AC--TTC--------T-G-----T-------	C---C--C--T-CT---------G-T-----------	ORF1b-P314L, ORF3a-Q57H
EPI_ISL_513254	genotype_312	no	2	20A-1	19B-2	2	6	4	5791,11477,24365,26735	TTCGTCCTTGGCTCCACTTGCCCGGGTGTCCTCGGGA	-------C-A--------C-T------------AAC-	-------C----------C--------------AAC-	-------C---------------T-------------	-------C----------C----T-------------	--T----C----------C----T-------------	-------C----------C------------------	C---C--C----C-----CA-----------------	CA--CT------C----CCA--T---CCC-------G	C---C-------C-----CA--------C--------	C---C-------C-TGT-CA--------C--------	C---C---A---CT----CA----T---C-T-T----	C--AC--C--T-C-----CA-----------C-----	C---C-AC--TTC-----CA-T-------T-------	C---C--C--T-CT----CA-----T-----------	ORF1b-P314L, S-D614G
EPI_ISL_514281	genotype_449	yes	2	20B-2	20C-1	2	3	1	27104	TTTGTCCCTGGCTCCACTCGCCCTGGTGTCCTCAACA	--C------A----------T--G-------------	--C--------------------G-------------	--C---------------T--------------GGG-	--C------------------------------GGG-	---------------------------------GGG-	--C--------------------G---------GGG-	C-C-C-------C------A---G---------GGG-	CAC-CT-T----C----C-A--TG--CCC----GGGG	C-C-C--T----C------A---G----C----GGG-	C-C-C--T----C-TGT--A---G----C----GGG-	C-C-C--TA---CT-----A---GT---C-T-TGGG-	C-CAC-----T-C------A---G-------C-GGG-	C-C-C-A---TTC------A-T-G-----T---GGG-	C-C-C-----T-CT-----A---G-T-------GGG-	N-G204R, N-R203K, N-S194L, ORF1a-A1316T, ORF1a-A3523V, ORF1a-A516S, ORF1a-E2723K, ORF1a-E504K, ORF1a-I3618V, ORF1a-L2292I, ORF1a-T265I, ORF1b-M657I, ORF1b-P314L, ORF1b-Q2335H, ORF3a-Q57H, ORF3a-V13L, ORF3a-W131C, ORF8-A65T, S-D614G, S-E156Q, S-Q414K, S-V445A
EPI_ISL_514306	genotype_124	yes	2	20B-2	20C-1	2	3	1	27104	TTTGTCCCTGGCTCCACTCGCCCTGGTGTCCTCAACA	--C------A----------T--G-------------	--C--------------------G-------------	--C---------------T--------------GGG-	--C------------------------------GGG-	---------------------------------GGG-	--C--------------------G---------GGG-	C-C-C-------C------A---G---------GGG-	CAC-CT-T----C----C-A--TG--CCC----GGGG	C-C-C--T----C------A---G----C----GGG-	C-C-C--T----C-TGT--A---G----C----GGG-	C-C-C--TA---CT-----A---GT---C-T-TGGG-	C-CAC-----T-C------A---G-------C-GGG-	C-C-C-A---TTC------A-T-G-----T---GGG-	C-C-C-----T-CT-----A---G-T-------GGG-	N-G204R, N-G243C, N-R203K, N-S193I, ORF1a-S3884L, ORF1a-T265I, ORF1a-V1722L, ORF1b-A1844V, ORF1b-D884Y, ORF1b-M657I, ORF1b-P314L, ORF3a-K75N, ORF3a-L275F, ORF3a-Q57H, ORF7a-V71L, ORF8-A65T, S-D614G
EPI_ISL_515308	genotype_619	yes	2	20A-3	19B-3	7	2	3	1521,11477,15959	TTCGCCCTTGGCTCTGTTCACCCGGGTGCCCTCGGGA	----T--C-A----CAC--GT-------T----AAC-	----T--C------CAC--G--------T----AAC-	----T--C------CAC-TG---T----T--------	----T--C------CAC--G---T----T--------	--T-T--C------CAC--G---T----T--------	----T--C------CAC--G--------T--------	C------C----C-CAC-----------T--------	CA---T------C-CACC----T---CC--------G	C-----------C-CAC--------------------	C-----------C------------------------	C-------A---CTCAC-------T-----T-T----	C--A---C--T-C-CAC-----------T--C-----	C-----AC--TTC-CAC----T------TT-------	C------C--T-CTCAC--------T--T--------	ORF1b-P1427L, ORF1b-P314L, ORF1b-Y1464C, ORF8-L84S
EPI_ISL_516767	genotype_67	no	2	20B-2	20C-1	2	3	1	27104	TTTGTCCCTGGCTCCACTCGCCCTGGTGTCCTCAACA	--C------A----------T--G-------------	--C--------------------G-------------	--C---------------T--------------GGG-	--C------------------------------GGG-	---------------------------------GGG-	--C--------------------G---------GGG-	C-C-C-------C------A---G---------GGG-	CAC-CT-T----C----C-A--TG--CCC----GGGG	C-C-C--T----C------A---G----C----GGG-	C-C-C--T----C-TGT--A---G----C----GGG-	C-C-C--TA---CT-----A---GT---C-T-TGGG-	C-CAC-----T-C------A---G-------C-GGG-	C-C-C-A---TTC------A-T-G-----T---GGG-	C-C-C-----T-CT-----A---G-T-------GGG-	N-G204R, N-R203K, ORF1a-L3352F, ORF1a-T1761I, ORF1a-T265I, ORF1b-P314L, ORF1b-V2237F, ORF3a-Q57H, S-D614G, S-N1187Y
EPI_ISL_516777	genotype_67	no	2	20B-2	20C-1	2	3	1	27104	TTTGTCCCTGGCTCCACTCGCCCTGGTGTCCTCAACA	--C------A----------T--G-------------	--C--------------------G-------------	--C---------------T--------------GGG-	--C------------------------------GGG-	---------------------------------GGG-	--C--------------------G---------GGG-	C-C-C-------C------A---G---------GGG-	CAC-CT-T----C----C-A--TG--CCC----GGGG	C-C-C--T----C------A---G----C----GGG-	C-C-C--T----C-TGT--A---G----C----GGG-	C-C-C--TA---CT-----A---GT---C-T-TGGG-	C-CAC-----T-C------A---G-------C-GGG-	C-C-C-A---TTC------A-T-G-----T---GGG-	C-C-C-----T-CT-----A---G-T-------GGG-	N-G204R, N-R203K, ORF1a-L3352F, ORF1a-T1761I, ORF1a-T265I, ORF1b-P314L, ORF1b-V2237F, ORF3a-Q57H, S-D614G, S-N1187Y, S-V6F
EPI_ISL_516778	genotype_67	no	2	20B-2	20C-1	2	3	1	27104	TTTGTCCCTGGCTCCACTCGCCCTGGTGTCCTCAACA	--C------A----------T--G-------------	--C--------------------G-------------	--C---------------T--------------GGG-	--C------------------------------GGG-	---------------------------------GGG-	--C--------------------G---------GGG-	C-C-C-------C------A---G---------GGG-	CAC-CT-T----C----C-A--TG--CCC----GGGG	C-C-C--T----C------A---G----C----GGG-	C-C-C--T----C-TGT--A---G----C----GGG-	C-C-C--TA---CT-----A---GT---C-T-TGGG-	C-CAC-----T-C------A---G-------C-GGG-	C-C-C-A---TTC------A-T-G-----T---GGG-	C-C-C-----T-CT-----A---G-T-------GGG-
EPI_ISL_516779	genotype_7	no	2	20B-2	20C-1	2	3	1	27104	TTTGTCCCTGGCTCCACTCGCCCTGGTGTCCTCAACA	--C------A----------T--G-------------	--C--------------------G-------------	--C---------------T--------------GGG-	--C------------------------------GGG-	---------------------------------GGG-	--C--------------------G---------GGG-	C-C-C-------C------A---G---------GGG-	CAC-CT-T----C----C-A--TG--CCC----GGGG	C-C-C--T----C------A---G----C----GGG-	C-C-C--T----C-TGT--A---G----C----GGG-	C-C-C--TA---CT-----A---GT---C-T-TGGG-	C-CAC-----T-C------A---G-------C-GGG-	C-C-C-A---TTC------A-T-G-----T---GGG-	C-C-C-----T-CT-----A---G-T-------GGG-	N-G204R, N-R203K, ORF1a-T265I, ORF1b-P314L, ORF3a-Q57H, S-D614G
EPI_ISL_517907	genotype_67	no	2	20B-2	20C-1	2	3	1	27104	TTTGTCCCTGGCTCCACTCGCCCTGGTGTCCTCAACA	--C------A----------T--G-------------	--C--------------------G-------------	--C---------------T--------------GGG-	--C------------------------------GGG-	---------------------------------GGG-	--C--------------------G---------GGG-	C-C-C-------C------A---G---------GGG-	CAC-CT-T----C----C-A--TG--CCC----GGGG	C-C-C--T----C------A---G----C----GGG-	C-C-C--T----C-TGT--A---G----C----GGG-	C-C-C--TA---CT-----A---GT---C-T-TGGG-	C-CAC-----T-C------A---G-------C-GGG-	C-C-C-A---TTC------A-T-G-----T---GGG-	C-C-C-----T-CT-----A---G-T-------GGG-	N-D144Y, N-G204R, N-R203K, ORF1a-L3352F, ORF1a-T1761I, ORF1a-T265I, ORF1b-P314L, ORF1b-V2237F, ORF3a-Q57H, S-D614G, S-N1187Y
EPI_ISL_517938	genotype_67	no	2	20B-2	20C-1	2	3	1	27104	TTTGTCCCTGGCTCCACTCGCCCTGGTGTCCTCAACA	--C------A----------T--G-------------	--C--------------------G-------------	--C---------------T--------------GGG-	--C------------------------------GGG-	---------------------------------GGG-	--C--------------------G---------GGG-	C-C-C-------C------A---G---------GGG-	CAC-CT-T----C----C-A--TG--CCC----GGGG	C-C-C--T----C------A---G----C----GGG-	C-C-C--T----C-TGT--A---G----C----GGG-	C-C-C--TA---CT-----A---GT---C-T-TGGG-	C-CAC-----T-C------A---G-------C-GGG-	C-C-C-A---TTC------A-T-G-----T---GGG-	C-C-C-----T-CT-----A---G-T-------GGG-	N-G204R, N-R203K, ORF1a-L3352F, ORF1a-T1761I, ORF1a-T265I, ORF1b-P314L, ORF1b-V2237F, ORF3a-Q57H, S-D614G, S-N1187Y
EPI_ISL_518879	genotype_465	no	2	20A-3	19B-3	7	2	4	15959,17684,20613,25655	CTCGCCCTTGGCCCCGTTCGCCCGGGTGCCCTCGGGA	T---T--C-A--T--AC---T-------T----AAC-	T---T--C----T--AC-----------T----AAC-	T---T--C----T--AC-T----T----T--------	T---T--C----T--AC------T----T--------	T-T-T--C----T--AC------T----T--------	T---T--C----T--AC-----------T--------	-------C-------AC--A--------T--------	-A---T---------ACC-A--T---CC--------G	---------------AC--A-----------------	--------------T----A-----------------	--------A----T-AC--A----T-----T-T----	---A---C--T----AC--A--------T--C-----	------AC--TT---AC--A-T------TT-------	-------C--T--T-AC--A-----T--T--------	ORF1a-H1067N, ORF1b-Y1464C, ORF8-L84S, S-D614G
EPI_ISL_520686	genotype_382	no	2	19A-3	20A-3	7	2	2	18787,26002	TTCGTCCCTGGCTCCACTCACTCGGGTGTCCTCGGGA	---------A---------GTC-----------AAC-	-------------------G-C-----------AAC-	------------------TG-C-T-------------	-------------------G-C-T-------------	--T----------------G-C-T-------------	-------------------G-C---------------	C---C-------C--------C---------------	CA--CT-T----C----C---CT---CCC-------G	C---C--T----C--------C------C--------	C---C--T----C-TGT----C------C--------	C---C--TA---CT-------C--T---C-T-T----	C--AC-----T-C--------C---------C-----	C---C-A---TTC----------------T-------	C---C-----T-CT-------C---T-----------	N-P199S, ORF1a-S166G, ORF1b-P314L
EPI_ISL_520695	genotype_126	no	2	19B-4	19B-2	2	3	2	12023,27200	CTCGCCCTAGGCCCCACTCACCCGGGTGCCTTTGGGA	T---T--CTA--T------GT-------T-C-CAAC-	T---T--CT---T------G--------T-C-CAAC-	T---T--CT---T-----TG---T----T-C-C----	T---T--CT---T------G---T----T-C-C----	T-T-T--CT---T------G---T----T-C-C----	T---T--CT---T------G--------T-C-C----	-------CT-------------------T-C-C----	-A---T--T--------C----T---CC--C-C---G	--------T---------------------C-C----	--------T-----TGT-------------C-C----	-------------T----------T------------	---A---CT-T-----------------T-CCC----	------ACT-TT---------T------TTC-C----	-------CT-T--T-----------T--T-C-C----	N-S197L, ORF1a-F3071Y, ORF1b-L2019F, ORF1b-T634I, ORF8-L84S
EPI_ISL_522349	genotype_222	no	2	20B-2	19B-2	2	7	3	1521,25655,28394	CTCGTCCCTGGCTCCACTCGCCCGGGTGCCCTCAACA	T--------A----------T-------T--------	T---------------------------T--------	T-----------------T----T----T----GGG-	T----------------------T----T----GGG-	T-T--------------------T----T----GGG-	T---------------------------T----GGG-	----C-------C------A--------T----GGG-	-A--CT-T----C----C-A--T---CC-----GGGG	----C--T----C------A-------------GGG-	----C--T----C-TGT--A-------------GGG-	----C--TA---CT-----A----T-----T-TGGG-	---AC-----T-C------A--------T--C-GGG-	----C-A---TTC------A-T------TT---GGG-	----C-----T-CT-----A-----T--T----GGG-	N-G204R, N-R203K, ORF1a-F3797L, ORF1b-P314L, ORF8-L84S, S-A771T, S-D614G
EPI_ISL_522519	genotype_643	no	3	19A-4	20A-2	5	3	4	1521,14488,18986,25735	CTCGTCCCTGGCTTCACTCGCCCTGTTGTCCTCGGGA	T--------A---C------T--G-G-------AAC-	T------------C---------G-G-------AAC-	T------------C----T------G-----------	T------------C-----------G-----------	T-T----------C-----------G-----------	T------------C---------G-G-----------	----C-------CC-----A---G-G-----------	-A--CT-T----CC---C-A--TG-GCCC-------G	----C--T----CC-----A---G-G--C--------	----C--T----CCTGT--A---G-G--C--------	----C--TA---C------A---GTG--C-T-T----	---AC-----T-CC-----A---G-G-----C-----	----C-A---TTCC-----A-T-G-G---T-------	----C-----T-C------A---G-------------	ORF1a-S3884L, ORF1b-P314L, ORF3a-G251V, ORF3a-Q57H, S-D614G, S-E748K
EPI_ISL_522536	genotype_568	no	2	19A-4	20C-1	7	2	3	14488,18986,25735	TTTGTCCCTGGCTTCACTCGCCCTGTTGTCCTCGGGA	--C------A---C------T--G-G-------AAC-	--C----------C---------G-G-------AAC-	--C----------C----T------G-----------	--C----------C-----------G-----------	-------------C-----------G-----------	--C----------C---------G-G-----------	C-C-C-------CC-----A---G-G-----------	CAC-CT-T----CC---C-A--TG-GCCC-------G	C-C-C--T----CC-----A---G-G--C--------	C-C-C--T----CCTGT--A---G-G--C--------	C-C-C--TA---C------A---GTG--C-T-T----	C-CAC-----T-CC-----A---G-G-----C-----	C-C-C-A---TTCC-----A-T-G-G---T-------	C-C-C-----T-C------A---G-------------	ORF1a-S3884L, ORF1a-T265I, ORF1b-P314L, ORF1b-Q2403L, ORF3a-A143D, ORF3a-G18S, ORF3a-G251V, ORF3a-Q57H, S-D614G
EPI_ISL_522539	genotype_384	no	2	19A-4	20C-1	7	2	4	14488,18986,24365,25735	TTTGTCCCTGGCTTCACTCGCCCGGGTGTCCTCGGGA	--C------A---C------T------------AAC-	--C----------C-------------------AAC-	--C----------C----T----T-------------	--C----------C---------T-------------	-------------C---------T-------------	--C----------C-----------------------	C-C-C-------CC-----A-----------------	CAC-CT-T----CC---C-A--T---CCC-------G	C-C-C--T----CC-----A--------C--------	C-C-C--T----CCTGT--A--------C--------	C-C-C--TA---C------A----T---C-T-T----	C-CAC-----T-CC-----A-----------C-----	C-C-C-A---TTCC-----A-T-------T-------	C-C-C-----T-C------A-----T-----------	ORF1a-E3177K, ORF1a-S3884L, ORF1a-T265I, ORF1b-P314L, ORF1b-Q2403L, S-D614G
EPI_ISL_522541	genotype_633	no	3	19A-4	20C-1	6	3	2	532,24365	CTTGTCCCTGGCTCCACTCGCCCGGTTGTCCTCGGGA	T-C------A----------T----G-------AAC-	T-C----------------------G-------AAC-	T-C---------------T----T-G-----------	T-C--------------------T-G-----------	T----------------------T-G-----------	T-C----------------------G-----------	--C-C-------C------A-----G-----------	-AC-CT-T----C----C-A--T--GCCC-------G	--C-C--T----C------A-----G--C--------	--C-C--T----C-TGT--A-----G--C--------	--C-C--TA---CT-----A----TG--C-T-T----	--CAC-----T-C------A-----G-----C-----	--C-C-A---TTC------A-T---G---T-------	--C-C-----T-CT-----A-----------------	ORF1a-S3884L, ORF1a-T265I, ORF1b-P314L, ORF1b-Q2403L, ORF3a-G251V, S-D614G
EPI_ISL_523864	genotype_554	no	2	20B-2	19A-2	3	7	3	6942,12627,28763	TTCGTCCCTGTCTCCACTCGCCCGGGTGTCCTCAGGA	---------AG---------T-------------AC-	----------G-----------------------AC-	----------G-------T----T---------G---	----------G------------T---------G---	--T-------G------------T---------G---	----------G----------------------G---	C---C-----G-C------A-------------G---	CA--CT-T--G-C----C-A--T---CCC----G--G	C---C--T--G-C------A--------C----G---	C---C--T--G-C-TGT--A--------C----G---	C---C--TA-G-CT-----A----T---C-T-TG---	C--AC-------C------A-----------C-G---	C---C-A----TC------A-T-------T---G---	C---C-------CT-----A-----T-------G---	N-D128N, N-R203K, ORF1a-D992N, ORF1a-L3606F, ORF1b-A2623S, ORF1b-P314L, S-D614G
EPI_ISL_524740	genotype_601	yes	2	19A-1	20A-1	4	2	3	8604,16524,24365	TTCGTCCCTGGCCCCACTTGCCCGGGTGTCCTCGGGA	---------A--T-----C-T------------AAC-	------------T-----C--------------AAC-	------------T----------T-------------	------------T-----C----T-------------	--T---------T-----C----T-------------	------------T-----C------------------	C---C-------------CA-----------------	CA--CT-T---------CCA--T---CCC-------G	C---C--T----------CA--------C--------	C---C--T------TGT-CA--------C--------	C---C--TA----T----CA----T---C-T-T----	C--AC-----T-------CA-----------C-----	C---C-A---TT------CA-T-------T-------	C---C-----T--T----CA-----T-----------	M-S214R, N-S194L, ORF1b-D1746G, S-D614G, S-H1083Q, S-R346T
EPI_ISL_525423	genotype_208	no	2	19A-1	20A-2	2	3	3	1521,8604,24365	CTCGTCCCTGGCCCCACTCACCCTGGTGTCCTCGGGA	T--------A--T------GT--G---------AAC-	T-----------T------G---G---------AAC-	T-----------T-----TG-----------------	T-----------T------G-----------------	T-T---------T------G-----------------	T-----------T------G---G-------------	----C------------------G-------------	-A--CT-T---------C----TG--CCC-------G	----C--T---------------G----C--------	----C--T------TGT------G----C--------	----C--TA----T---------GT---C-T-T----	---AC-----T------------G-------C-----	----C-A---TT---------T-G-----T-------	----C-----T--T---------G-T-----------	ORF1b-H1087Y, ORF3a-Q57H
EPI_ISL_525426	genotype_50	no	2	19A-1	20A-3	2	2	3	1521,8604,18787	CTCGTCCCTGGCCCCACTCGCCCGGGTGTCCTCGGGA	T--------A--T-------T------------AAC-	T-----------T--------------------AAC-	T-----------T-----T----T-------------	T-----------T----------T-------------	T-T---------T----------T-------------	T-----------T------------------------	----C--------------A-----------------	-A--CT-T---------C-A--T---CCC-------G	----C--T-----------A--------C--------	----C--T------TGT--A--------C--------	----C--TA----T-----A----T---C-T-T----	---AC-----T--------A-----------C-----	----C-A---TT-------A-T-------T-------	----C-----T--T-----A-----T-----------	ORF1a-G3334S, ORF3a-N119D, S-D614G
EPI_ISL_525618	genotype_626	no	2	19A-1	20A-2	2	3	1	18787	CTCGCCCCTGGCCCCACTCGCCCTGGTGTCCTCGGGA	T---T----A--T-------T--G---------AAC-	T---T-------T----------G---------AAC-	T---T-------T-----T------------------	T---T-------T------------------------	T-T-T-------T------------------------	T---T-------T----------G-------------	-------------------A---G-------------	-A---T-T---------C-A--TG--CCC-------G	-------T-----------A---G----C--------	-------T------TGT--A---G----C--------	-------TA----T-----A---GT---C-T-T----	---A------T--------A---G-------C-----	------A---TT-------A-T-G-----T-------	----------T--T-----A---G-T-----------	ORF1a-A876T, ORF1a-E1413D, ORF1a-G392D, ORF3a-Q57H, S-D614G
EPI_ISL_528437	genotype_165	no	2	19A-4	20A-3	2	5	4	6942,12627,18986,24655	CTCGCCCCTGGCCTCACTCGCCCGGTTGTCCTCGGGA	T---T----A--TC------T----G-------AAC-	T---T-------TC-----------G-------AAC-	T---T-------TC----T----T-G-----------	T---T-------TC---------T-G-----------	T-T-T-------TC---------T-G-----------	T---T-------TC-----------G-----------	-------------C-----A-----G-----------	-A---T-T-----C---C-A--T--GCCC-------G	-------T-----C-----A-----G--C--------	-------T-----CTGT--A-----G--C--------	-------TA----------A----TG--C-T-T----	---A------T--C-----A-----G-----C-----	------A---TT-C-----A-T---G---T-------	----------T--------A-----------------	ORF1a-A4273V, ORF1a-I739V, ORF1a-P765S, ORF3a-G251V, ORF3a-L52F, S-D614G
EPI_ISL_530098	genotype_71	no	2	20A-3	19B-2	4	2	4	1521,5791,18787,25655	CTCGTCCTTGGCCCCACTCGCCCGGGTGCCCTCGGGA	T------C-A--T-------T-------T----AAC-	T------C----T---------------T----AAC-	T------C----T-----T----T----T--------	T------C----T----------T----T--------	T-T----C----T----------T----T--------	T------C----T---------------T--------	----C--C-----------A--------T--------	-A--CT-----------C-A--T---CC--------G	----C--------------A-----------------	----C---------TGT--A-----------------	----C---A----T-----A----T-----T-T----	---AC--C--T--------A--------T--C-----	----C-AC--TT-------A-T------TT-------	----C--C--T--T-----A-----T--T--------	ORF8-L84S, S-D614G
EPI_ISL_530099	genotype_71	no	2	20A-3	19B-2	4	2	4	1521,5791,18787,25655	CTCGTCCTTGGCCCCACTCGCCCGGGTGCCCTCGGGA	T------C-A--T-------T-------T----AAC-	T------C----T---------------T----AAC-	T------C----T-----T----T----T--------	T------C----T----------T----T--------	T-T----C----T----------T----T--------	T------C----T---------------T--------	----C--C-----------A--------T--------	-A--CT-----------C-A--T---CC--------G	----C--------------A-----------------	----C---------TGT--A-----------------	----C---A----T-----A----T-----T-T----	---AC--C--T--------A--------T--C-----	----C-AC--TT-------A-T------TT-------	----C--C--T--T-----A-----T--T--------	ORF1b-E2261G, ORF8-L84S, S-D614G
EPI_ISL_532459	genotype_146	yes	2	20B-2	19B-1	3	13	4	2989,5861,28763,29173	TTCGTTCCTGGCTCCACTCGCCCGGGTGTCCTCAGGA	-----C---A----------T-------------AC-	-----C----------------------------AC-	-----C------------T----T---------G---	-----C-----------------T---------G---	--T--C-----------------T---------G---	-----C---------------------------G---	C---CC------C------A-------------G---	CA--C--T----C----C-A--T---CCC----G--G	C---CC-T----C------A--------C----G---	C---CC-T----C-TGT--A--------C----G---	C---CC-TA---CT-----A----T---C-T-TG---	C--ACC----T-C------A-----------C-G---	C---CCA---TTC------A-T-------T---G---	C---CC----T-CT-----A-----T-------G---	N-R203K, N-S187L, ORF1a-L454F, ORF1a-P971L, ORF1a-V1765I, ORF1b-P314L, ORF1b-V1961I, S-D614G, S-T22I
EPI_ISL_536565	genotype_196	yes	2	20B-1	20A-3	3	2	1	26188	TTCGTCCCTAGCTCCACTCGTCCGGGTGTCCTCGGGA	---------------------------------AAC-	---------G----------C------------AAC-	---------G--------T-C--T-------------	---------G----------C--T-------------	--T------G----------C--T-------------	---------G----------C----------------	C---C----G--C------AC----------------	CA--CT-T-G--C----C-AC-T---CCC-------G	C---C--T-G--C------AC-------C--------	C---C--T-G--C-TGT--AC-------C--------	C---C--TAG--CT-----AC---T---C-T-T----	C--AC----GT-C------AC----------C-----	C---C-A--GTTC------ACT-------T-------	C---C----GT-CT-----AC----T-----------	M-R150H, N-L139S, ORF1a-G3278S, ORF1a-P2195L, ORF1a-S3158G, ORF1a-T1246I, ORF1a-V2862A, ORF1a-Y1590H, ORF1b-P314L, ORF3a-A23V, S-D614G, S-G910R, S-I973V, S-K964R
EPI_ISL_536739	genotype_617	yes	2	20B-2	20C-1	2	3	1	27104	TTTGTCCCTGGCTCCACTCGCCCTGGTGTCCTCAACA	--C------A----------T--G-------------	--C--------------------G-------------	--C---------------T--------------GGG-	--C------------------------------GGG-	---------------------------------GGG-	--C--------------------G---------GGG-	C-C-C-------C------A---G---------GGG-	CAC-CT-T----C----C-A--TG--CCC----GGGG	C-C-C--T----C------A---G----C----GGG-	C-C-C--T----C-TGT--A---G----C----GGG-	C-C-C--TA---CT-----A---GT---C-T-TGGG-	C-CAC-----T-C------A---G-------C-GGG-	C-C-C-A---TTC------A-T-G-----T---GGG-	C-C-C-----T-CT-----A---G-T-------GGG-	N-G204R, N-R203K, ORF1a-K680N, ORF1a-L590F, ORF1a-T265I, ORF1b-P314L, ORF3a-Q57H, S-D614G
EPI_ISL_538390	genotype_329	yes	2	20B-2	20C-1	2	3	1	27104	TTTGTCCCTGGCTCCACTCGCCCTGGTGTCCTCAACA	--C------A----------T--G-------------	--C--------------------G-------------	--C---------------T--------------GGG-	--C------------------------------GGG-	---------------------------------GGG-	--C--------------------G---------GGG-	C-C-C-------C------A---G---------GGG-	CAC-CT-T----C----C-A--TG--CCC----GGGG	C-C-C--T----C------A---G----C----GGG-	C-C-C--T----C-TGT--A---G----C----GGG-	C-C-C--TA---CT-----A---GT---C-T-TGGG-	C-CAC-----T-C------A---G-------C-GGG-	C-C-C-A---TTC------A-T-G-----T---GGG-	C-C-C-----T-CT-----A---G-T-------GGG-	N-G204R, N-R203K, ORF1a-S3884L, ORF1a-T265I, ORF1b-A1844V, ORF1b-M187I, ORF1b-P314L, ORF3a-Q57H, S-D614G
EPI_ISL_538391	genotype_330	no	2	20B-2	20C-1	2	3	1	27104	TTTGTCCCTGGCTCCACTCGCCCTGGTGTCCTCAACA	--C------A----------T--G-------------	--C--------------------G-------------	--C---------------T--------------GGG-	--C------------------------------GGG-	---------------------------------GGG-	--C--------------------G---------GGG-	C-C-C-------C------A---G---------GGG-	CAC-CT-T----C----C-A--TG--CCC----GGGG	C-C-C--T----C------A---G----C----GGG-	C-C-C--T----C-TGT--A---G----C----GGG-	C-C-C--TA---CT-----A---GT---C-T-TGGG-	C-CAC-----T-C------A---G-------C-GGG-	C-C-C-A---TTC------A-T-G-----T---GGG-	C-C-C-----T-CT-----A---G-T-------GGG-	N-G204R, N-R203K, ORF1a-T265I, ORF1b-N969T, ORF1b-P314L, ORF1b-S961L, ORF1b-T2548I, ORF3a-Q57H, S-D614G
EPI_ISL_538433	genotype_440	no	3	19A-1	19B-1	6	3	1	27285	CACGCTCTTGGCCCCACCCACCTGGGCGTCCTCGGGA	TT--TC-C-A--T----T-GT-C---T------AAC-	TT--TC-C----T----T-G--C---T------AAC-	TT--TC-C----T----TTG--CT--T----------	TT--TC-C----T----T-G--CT--T----------	TTT-TC-C----T----T-G--CT--T----------	TT--TC-C----T----T-G--C---T----------	-T---C-C---------T----C---T----------	---------------------------CC-------G	-T---C-----------T----C---T-C--------	-T---C--------TGTT----C---T-C--------	-T---C--A----T---T----C-T-T-C-T-T----	-T-A-C-C--T------T----C---T----C-----	-T---CAC--TT-----T---TC---T--T-------	-T---C-C--T--T---T----C--TT----------	N-S194L, ORF1a-D75E, ORF1a-M4071I, ORF1a-P971L, ORF1b-A1432V, ORF1b-C1796Y, ORF1b-F1757L
EPI_ISL_539502	genotype_430	no	2	19A-4	19B-2	3	2	1	20356	CTCGCCCTTGGCCCCACTCACCCGGTTGTCCTCGGGA	T---T--C-A--T------GT----G-------AAC-	T---T--C----T------G-----G-------AAC-	T---T--C----T-----TG---T-G-----------	T---T--C----T------G---T-G-----------	T-T-T--C----T------G---T-G-----------	T---T--C----T------G-----G-----------	-------C-----------------G-----------	-A---T-----------C----T--GCCC-------G	-------------------------G--C--------	--------------TGT--------G--C--------	--------A----T----------TG--C-T-T----	---A---C--T--------------G-----C-----	------AC--TT---------T---G---T-------	-------C--T--T-----------------------	ORF3a-G251V
EPI_ISL_539532	genotype_221	yes	3	19A-1	19B-4	4	3	3	12023,20274,26943	CTCGCCCCTGGCCTCACTCACCCGGGTGCCTTTGGGA	T---T----A--TC-----GT-------T-C-CAAC-	T---T-------TC-----G--------T-C-CAAC-	T---T-------TC----TG---T----T-C-C----	T---T-------TC-----G---T----T-C-C----	T-T-T-------TC-----G---T----T-C-C----	T---T-------TC-----G--------T-C-C----	-------------C--------------T-C-C----	-A---T-T-----C---C----T---CC--C-C---G	-------T-----C----------------C-C----	-------T-----CTGT-------------C-C----	-------TA---------------T------------	---A------T--C--------------T-CCC----	------A---TT-C-------T------TTC-C----	----------T--------------T--T-C-C----	N-S197L, ORF1a-A1176V, ORF1a-D1532G, ORF1a-D1933G, ORF1a-H2794N, ORF1a-V1046M, ORF1b-G2605R, ORF1b-K2674E, ORF1b-L2050P, ORF1b-V2691A, ORF8-L84S, S-E484A, S-E773V, S-F32L, S-I980F, S-L452Q, S-P39L
EPI_ISL_539569	genotype_589	no	2	19A-1	19B-4	5	2	3	9011,20274,26943	CTCGCCCCAGGCCTCACTCACCCGGGTGCCTTTGGGA	T---T---TA--TC-----GT-------T-C-CAAC-	T---T---T---TC-----G--------T-C-CAAC-	T---T---T---TC----TG---T----T-C-C----	T---T---T---TC-----G---T----T-C-C----	T-T-T---T---TC-----G---T----T-C-C----	T---T---T---TC-----G--------T-C-C----	--------T----C--------------T-C-C----	-A---T-TT----C---C----T---CC--C-C---G	-------TT----C----------------C-C----	-------TT----CTGT-------------C-C----	-------T----------------T------------	---A----T-T--C--------------T-CCC----	------A-T-TT-C-------T------TTC-C----	--------T-T--------------T--T-C-C----	N-Q244L, N-S197L, ORF1a-F3071Y, ORF8-L84S
EPI_ISL_539714	genotype_349	yes	2	20B-2	19A-3	2	10	4	8579,12288,26002,28478	TTCGTCCCTGTCTCCACTCGCCCGGGTGTTCTCAACA	---------AG---------T--------C-------	----------G------------------C-------	----------G-------T----T-----C---GGG-	----------G------------T-----C---GGG-	--T-------G------------T-----C---GGG-	----------G------------------C---GGG-	C---C-----G-C------A---------C---GGG-	CA--CT-T--G-C----C-A--T---CCCC---GGGG	C---C--T--G-C------A--------CC---GGG-	C---C--T--G-C-TGT--A--------CC---GGG-	C---C--TA-G-CT-----A----T---CCT-TGGG-	C--AC-------C------A---------C-C-GGG-	C---C-A----TC------A-T-----------GGG-	C---C-------CT-----A-----T---C---GGG-	N-G204R, N-P13L, N-R203K, ORF1a-A1812D, ORF1a-A3143V, ORF1a-K1202N, ORF1a-L3606F, ORF1b-P314L, S-A706V, S-D614G
EPI_ISL_540579	genotype_573	no	2	19A-3	20C-1	9	2	3	8579,12288,26819	TTTGTCCCTGTCTCCACTCGCCCTGGTGTTCTCGGGA	--C------AG---------T--G-----C---AAC-	--C-------G------------G-----C---AAC-	--C-------G-------T----------C-------	--C-------G------------------C-------	----------G------------------C-------	--C-------G------------G-----C-------	C-C-C-----G-C------A---G-----C-------	CAC-CT-T--G-C----C-A--TG--CCCC------G	C-C-C--T--G-C------A---G----CC-------	C-C-C--T--G-C-TGT--A---G----CC-------	C-C-C--TA-G-CT-----A---GT---CCT-T----	C-CAC-------C------A---G-----C-C-----	C-C-C-A----TC------A-T-G-------------	C-C-C-------CT-----A---G-T---C-------	N-P13L, ORF1a-A1043V, ORF1a-A1352V, ORF1a-F3156C, ORF1a-L3606F, ORF1a-T265I, ORF1b-P314L, ORF1b-V1132F, ORF3a-A99V, ORF3a-Q57H, ORF7a-L49P, S-D614G
EPI_ISL_541238	genotype_542	yes	5	20B-2	19B-1	11	5	6	5861,11477,23600,25263,28394,29173	CACGCTCCTGGCCCCACCCACCCGGGCCCCCTCAACG	TT--TC---A--T----T-GT-----TGT-------A	TT--TC------T----T-G------TGT-------A	TT--TC------T----TTG---T--TGT----GGGA	TT--TC------T----T-G---T--TGT----GGGA	TTT-TC------T----T-G---T--TGT----GGGA	TT--TC------T----T-G------TGT----GGGA	-T---C-----------T--------TGT----GGGA	-------T--------------T----------GGG-	-T---C-T---------T--------TG-----GGGA	-T---C-T------TGTT--------TG-----GGGA	-T---C-TA----T---T------T-TG--T-TGGGA	-T-A-C----T------T--------TGT--C-GGGA	-T---CA---TT-----T---T----TGTT---GGGA	-T---C----T--T---T-------TTGT----GGGA	N-G204R, N-R203K, ORF1a-D75E, ORF1a-P971L, ORF1b-F1757L, ORF1b-H873Y, ORF1b-T1354I, ORF8-L84S, ORF8-V62L
EPI_ISL_541301	genotype_67	no	2	20B-2	20C-1	2	3	1	27104	TTTGTCCCTGGCTCCACTCGCCCTGGTGTCCTCAACA	--C------A----------T--G-------------	--C--------------------G-------------	--C---------------T--------------GGG-	--C------------------------------GGG-	---------------------------------GGG-	--C--------------------G---------GGG-	C-C-C-------C------A---G---------GGG-	CAC-CT-T----C----C-A--TG--CCC----GGGG	C-C-C--T----C------A---G----C----GGG-	C-C-C--T----C-TGT--A---G----C----GGG-	C-C-C--TA---CT-----A---GT---C-T-TGGG-	C-CAC-----T-C------A---G-------C-GGG-	C-C-C-A---TTC------A-T-G-----T---GGG-	C-C-C-----T-CT-----A---G-T-------GGG-	N-G204R, N-R203K, ORF1a-L3352F, ORF1a-T1761I, ORF1a-T265I, ORF1b-P314L, ORF1b-V2237F, ORF3a-Q57H, S-D614G, S-N1187Y
EPI_ISL_541322	genotype_110	yes	2	19A-3	20C-1	9	2	3	8579,12288,26819	TTTGTCCCTGTCTCCACTCGCCCTGGTGTTCTCGGGA	--C------AG---------T--G-----C---AAC-	--C-------G------------G-----C---AAC-	--C-------G-------T----------C-------	--C-------G------------------C-------	----------G------------------C-------	--C-------G------------G-----C-------	C-C-C-----G-C------A---G-----C-------	CAC-CT-T--G-C----C-A--TG--CCCC------G	C-C-C--T--G-C------A---G----CC-------	C-C-C--T--G-C-TGT--A---G----CC-------	C-C-C--TA-G-CT-----A---GT---CCT-T----	C-CAC-------C------A---G-----C-C-----	C-C-C-A----TC------A-T-G-------------	C-C-C-------CT-----A---G-T---C-------	N-P13L, ORF1a-G519S, ORF1a-L3606F, ORF1a-T265I, ORF1a-T4065I, ORF1b-M620I, ORF1b-P314L, ORF3a-P25S, ORF3a-Q57H, S-D614G, S-V16F
EPI_ISL_541323	genotype_110	yes	2	19A-3	20C-1	9	2	3	8579,12288,26819	TTTGTCCCTGTCTCCACTCGCCCTGGTGTTCTCGGGA	--C------AG---------T--G-----C---AAC-	--C-------G------------G-----C---AAC-	--C-------G-------T----------C-------	--C-------G------------------C-------	----------G------------------C-------	--C-------G------------G-----C-------	C-C-C-----G-C------A---G-----C-------	CAC-CT-T--G-C----C-A--TG--CCCC------G	C-C-C--T--G-C------A---G----CC-------	C-C-C--T--G-C-TGT--A---G----CC-------	C-C-C--TA-G-CT-----A---GT---CCT-T----	C-CAC-------C------A---G-----C-C-----	C-C-C-A----TC------A-T-G-------------	C-C-C-------CT-----A---G-T---C-------	N-P13L, ORF1a-G519S, ORF1a-L3606F, ORF1a-T265I, ORF1a-T4065I, ORF1b-M620I, ORF1b-P314L, ORF3a-P25S, ORF3a-Q57H, S-D614G, S-V16F
EPI_ISL_541625	genotype_15	no	2	19A-4	20C-1	7	2	4	6942,12627,14488,18986	TTTGTCCCTGTCTTCACTCGCCCTGGTGTCCTCGGGA	--C------AG--C------T--G---------AAC-	--C-------G--C---------G---------AAC-	--C-------G--C----T------------------	--C-------G--C-----------------------	----------G--C-----------------------	--C-------G--C---------G-------------	C-C-C-----G-CC-----A---G-------------	CAC-CT-T--G-CC---C-A--TG--CCC-------G	C-C-C--T--G-CC-----A---G----C--------	C-C-C--T--G-CCTGT--A---G----C--------	C-C-C--TA-G-C------A---GT---C-T-T----	C-CAC-------CC-----A---G-------C-----	C-C-C-A----TCC-----A-T-G-----T-------	C-C-C-------C------A---G-T-----------	N-P199L, N-P67S, ORF1a-L3352F, ORF1a-L3606F, ORF1a-L4037F, ORF1a-M2606I, ORF1a-T265I, ORF1b-N1653D, ORF1b-P314L, ORF1b-R2613C, ORF3a-G172V, ORF3a-Q57H, ORF7a-Q94K, ORF8-S24L, S-D614G, S-L141V
EPI_ISL_541648	genotype_15	no	2	19A-4	20C-1	7	2	4	6942,12627,14488,18986	TTTGTCCCTGTCTTCACTCGCCCTGGTGTCCTCGGGA	--C------AG--C------T--G---------AAC-	--C-------G--C---------G---------AAC-	--C-------G--C----T------------------	--C-------G--C-----------------------	----------G--C-----------------------	--C-------G--C---------G-------------	C-C-C-----G-CC-----A---G-------------	CAC-CT-T--G-CC---C-A--TG--CCC-------G	C-C-C--T--G-CC-----A---G----C--------	C-C-C--T--G-CCTGT--A---G----C--------	C-C-C--TA-G-C------A---GT---C-T-T----	C-CAC-------CC-----A---G-------C-----	C-C-C-A----TCC-----A-T-G-----T-------	C-C-C-------C------A---G-T-----------	N-P199L, N-P67S, ORF1a-L3352F, ORF1a-L3606F, ORF1a-M2606I, ORF1a-S2625F, ORF1a-T265I, ORF1a-T2967I, ORF1b-N1653D, ORF1b-P314L, ORF1b-R2613C, ORF3a-G172V, ORF3a-Q57H, ORF8-S24L, S-D614G
EPI_ISL_542664	genotype_487	no	2	20A-3	19B-1	11	2	2	11477,20951	CACGCTCTTGGCTCCACTCACCTGGGCCCCCTCGGGG	TT--TC-C-A---------GT-C---TGT----AACA	TT--TC-C-----------G--C---TGT----AACA	TT--TC-C----------TG--CT--TGT-------A	TT--TC-C-----------G--CT--TGT-------A	TTT-TC-C-----------G--CT--TGT-------A	TT--TC-C-----------G--C---TGT-------A	-T---C-C----C---------C---TGT-------A	------------C----C-------------------	-T---C------C---------C---TG--------A	-T---C------C-TGT-----C---TG--------A	-T---C--A---CT--------C-T-TG--T-T---A	-T-A-C-C--T-C---------C---TGT--C----A	-T---CAC--TTC--------TC---TGTT------A	-T---C-C--T-CT--------C--TTGT-------A	N-A208G, N-T393I, ORF1a-D75E, ORF1a-M4071I, ORF1a-P971L, ORF1b-P314L, ORF8-L84S, ORF8-V62L
EPI_ISL_542705	genotype_711	no	2	19A-1	19B-1	7	2	4	5861,13641,21267,25263	CACGCTCCTGGCCCCACCCACCCGGGCCCCCTCGGGG	TT--TC---A--T----T-GT-----TGT----AACA	TT--TC------T----T-G------TGT----AACA	TT--TC------T----TTG---T--TGT-------A	TT--TC------T----T-G---T--TGT-------A	TTT-TC------T----T-G---T--TGT-------A	TT--TC------T----T-G------TGT-------A	-T---C-----------T--------TGT-------A	-------T--------------T--------------	-T---C-T---------T--------TG--------A	-T---C-T------TGTT--------TG--------A	-T---C-TA----T---T------T-TG--T-T---A	-T-A-C----T------T--------TGT--C----A	-T---CA---TT-----T---T----TGTT------A	-T---C----T--T---T-------TTGT-------A	N-A208G, N-T393I, ORF1a-D75E, ORF1a-I2230K, ORF1a-P971L, ORF1b-F1757L, ORF3a-E239K, ORF8-L84S, ORF8-V62L, S-L141M
EPI_ISL_542732	genotype_244	yes	3	19B-2	19B-1	4	3	5	1715,10838,21267,27285,28770	CTCGCTCTTGGCCCCACTCACCTGGGCGCCCTCGGGG	T---TC-C-A--T------GT-C---T-T----AACA	T---TC-C----T------G--C---T-T----AACA	T---TC-C----T-----TG--CT--T-T-------A	T---TC-C----T------G--CT--T-T-------A	T-T-TC-C----T------G--CT--T-T-------A	T---TC-C----T------G--C---T-T-------A	-----C-C--------------C---T-T-------A	-A---------------C---------C---------	-----C----------------C---T---------A	-----C--------TGT-----C---T---------A	-----C--A----T--------C-T-T---T-T---A	---A-C-C--T-----------C---T-T--C----A	-----CAC--TT---------TC---T-TT------A	-----C-C--T--T--------C--TT-T-------A	N-A208G, N-S180I, N-T393I, ORF1a-L3352F, ORF1a-P971L, ORF8-L84S, ORF8-S24L
EPI_ISL_542765	genotype_145	no	2	19B-2	19B-1	5	2	2	21267,27285	CACGCTCTTGGCCCCACCCACCCGGGTCCCCTCGGGG	TT--TC-C-A--T----T-GT------GT----AACA	TT--TC-C----T----T-G-------GT----AACA	TT--TC-C----T----TTG---T---GT-------A	TT--TC-C----T----T-G---T---GT-------A	TTT-TC-C----T----T-G---T---GT-------A	TT--TC-C----T----T-G-------GT-------A	-T---C-C---------T---------GT-------A	----------------------T---C----------	-T---C-----------T---------G--------A	-T---C--------TGTT---------G--------A	-T---C--A----T---T------T--G--T-T---A	-T-A-C-C--T------T---------GT--C----A	-T---CAC--TT-----T---T-----GTT------A	-T---C-C--T--T---T-------T-GT-------A	N-A208G, N-T393I, ORF1a-D75E, ORF1a-M4071I, ORF1a-P971L, ORF1b-F1757L, ORF8-L84S, ORF8-V62L, S-H146Y
EPI_ISL_544205	genotype_652	no	2	20B-2	20C-1	3	2	3	27104,28763,28764	TTTGTCCCTGGCTCCACTCGCCCTGGTGTCCTCAGCA	--C------A----------T--G----------A--	--C--------------------G----------A--	--C---------------T--------------G-G-	--C------------------------------G-G-	---------------------------------G-G-	--C--------------------G---------G-G-	C-C-C-------C------A---G---------G-G-	CAC-CT-T----C----C-A--TG--CCC----G-GG	C-C-C--T----C------A---G----C----G-G-	C-C-C--T----C-TGT--A---G----C----G-G-	C-C-C--TA---CT-----A---GT---C-T-TG-G-	C-CAC-----T-C------A---G-------C-G-G-	C-C-C-A---TTC------A-T-G-----T---G-G-	C-C-C-----T-CT-----A---G-T-------G-G-	N-G204R, N-R203K, ORF1a-A668T, ORF1a-L215M, ORF1a-L3352F, ORF1a-T265I, ORF1b-A520V, ORF1b-P314L, ORF1b-R2112C, ORF1b-S1224P, ORF3a-Q57H, ORF8-S24L, S-D614G, S-V642F
EPI_ISL_544213	genotype_475	no	2	20A-3	19B-1	2	11	2	27285,28804	TTCGTCCCTGGCTCCACTCGCCCGGGTCCCCTCGGGA	---------A----------T------GT----AAC-	---------------------------GT----AAC-	------------------T----T---GT--------	-----------------------T---GT--------	--T--------------------T---GT--------	---------------------------GT--------	C---C-------C------A-------GT--------	CA--CT-T----C----C-A--T---C---------G	C---C--T----C------A-------G---------	C---C--T----C-TGT--A-------G---------	C---C--TA---CT-----A----T--G--T-T----	C--AC-----T-C------A-------GT--C-----	C---C-A---TTC------A-T-----GTT-------	C---C-----T-CT-----A-----T-GT--------	N-P383L, ORF1b-P314L, ORF8-L84S, ORF8-S67F, ORF8-V62L, S-D614G
EPI_ISL_545341	genotype_473	yes	6	20A-2	19B-1	7	7	5	247,11477,23600,26028,28804	CTCGTCCCTGGCCCCACCCACCCTGGCCCCCTCGGGA	T--------A--T----T-GT--G--TGT----AAC-	T-----------T----T-G---G--TGT----AAC-	T-----------T----TTG------TGT--------	T-----------T----T-G------TGT--------	T-T---------T----T-G------TGT--------	T-----------T----T-G---G--TGT--------	----C------------T-----G--TGT--------	-A--CT-T--------------TG------------G	----C--T---------T-----G--TG---------	----C--T------TGTT-----G--TG---------	----C--TA----T---T-----GT-TG--T-T----	---AC-----T------T-----G--TGT--C-----	----C-A---TT-----T---T-G--TGTT-------	----C-----T--T---T-----G-TTGT--------	ORF1a-M4071I, ORF1b-F1757L, ORF3a-Q57H, ORF8-L84S, ORF8-V62L
EPI_ISL_545362	genotype_197	no	2	19A-1	20C-1	4	2	3	532,8604,18787	CTTGTCCCTGGCCCCACTCGCCCTGGTGTCCTCGGGA	T-C------A--T-------T--G---------AAC-	T-C---------T----------G---------AAC-	T-C---------T-----T------------------	T-C---------T------------------------	T-----------T------------------------	T-C---------T----------G-------------	--C-C--------------A---G-------------	-AC-CT-T---------C-A--TG--CCC-------G	--C-C--T-----------A---G----C--------	--C-C--T------TGT--A---G----C--------	--C-C--TA----T-----A---GT---C-T-T----	--CAC-----T--------A---G-------C-----	--C-C-A---TT-------A-T-G-----T-------	--C-C-----T--T-----A---G-T-----------	ORF1a-T265I, ORF1b-R524C, ORF3a-Q57H, S-D614G
EPI_ISL_545930	genotype_117	no	5	20A-3	19B-1	5	8	6	247,5861,11477,20951,25263,28804	CTCGTCCTTGGCTCCACTCACCTGGGTGTCCTCGGGG	T------C-A---------GT-C----------AACA	T------C-----------G--C----------AACA	T------C----------TG--CT------------A	T------C-----------G--CT------------A	T-T----C-----------G--CT------------A	T------C-----------G--C-------------A	----C--C----C---------C-------------A	-A--CT------C----C--------CCC--------	----C-------C---------C-----C-------A	----C-------C-TGT-----C-----C-------A	----C---A---CT--------C-T---C-T-T---A	---AC--C--T-C---------C--------C----A	----C-AC--TTC--------TC------T------A	----C--C--T-CT--------C--T----------A	ORF1b-P314L, ORF3a-T14I
EPI_ISL_546961	genotype_7	no	2	20B-2	20C-1	2	3	1	27104	TTTGTCCCTGGCTCCACTCGCCCTGGTGTCCTCAACA	--C------A----------T--G-------------	--C--------------------G-------------	--C---------------T--------------GGG-	--C------------------------------GGG-	---------------------------------GGG-	--C--------------------G---------GGG-	C-C-C-------C------A---G---------GGG-	CAC-CT-T----C----C-A--TG--CCC----GGGG	C-C-C--T----C------A---G----C----GGG-	C-C-C--T----C-TGT--A---G----C----GGG-	C-C-C--TA---CT-----A---GT---C-T-TGGG-	C-CAC-----T-C------A---G-------C-GGG-	C-C-C-A---TTC------A-T-G-----T---GGG-	C-C-C-----T-CT-----A---G-T-------GGG-	N-G204R, N-R203K, ORF1a-T265I, ORF1b-P314L, ORF3a-Q57H, S-D614G
EPI_ISL_551214	genotype_662	no	2	20B-2	19A-2	3	7	3	6942,12627,28763	TTCGTCCCTGTCTCCACTCGCCCGGGTGTCCTCAGGA	---------AG---------T-------------AC-	----------G-----------------------AC-	----------G-------T----T---------G---	----------G------------T---------G---	--T-------G------------T---------G---	----------G----------------------G---	C---C-----G-C------A-------------G---	CA--CT-T--G-C----C-A--T---CCC----G--G	C---C--T--G-C------A--------C----G---	C---C--T--G-C-TGT--A--------C----G---	C---C--TA-G-CT-----A----T---C-T-TG---	C--AC-------C------A-----------C-G---	C---C-A----TC------A-T-------T---G---	C---C-------CT-----A-----T-------G---	N-D128N, N-R203K, ORF1a-D992N, ORF1a-L3606F, ORF1a-M2259I, ORF1a-V2324G, ORF1b-A2623S, ORF1b-L1504F, ORF1b-P314L, S-D614G
EPI_ISL_551589	genotype_172	yes	2	19A-4	20B-1	10	2	2	6449,12627	TTCGTCCCTGTCTCCACTCGTCCGGGTGTCCTCAACA	---------AG--------------------------	----------G---------C----------------	----------G-------T-C--T---------GGG-	----------G---------C--T---------GGG-	--T-------G---------C--T---------GGG-	----------G---------C------------GGG-	C---C-----G-C------AC------------GGG-	CA--CT-T--G-C----C-AC-T---CCC----GGGG	C---C--T--G-C------AC-------C----GGG-	C---C--T--G-C-TGT--AC-------C----GGG-	C---C--TA-G-CT-----AC---T---C-T-TGGG-	C--AC-------C------AC----------C-GGG-	C---C-A----TC------ACT-------T---GGG-	C---C-------CT-----AC----T-------GGG-	N-G204R, N-R203K, ORF1a-I222M, ORF1a-L3606F, ORF1b-D870Y, ORF1b-P314L, ORF3a-L140F, ORF8-T26I, S-D614G, S-T1117I
EPI_ISL_551770	genotype_341	no	3	20B-1	20C-1	3	4	3	5460,16796,27104	TTTGTCCCTAGCTCCACTCGCCCTGGTGTCCTCAACA	--C-----------------T--G-------------	--C------G-------------G-------------	--C------G--------T--------------GGG-	--C------G-----------------------GGG-	---------G-----------------------GGG-	--C------G-------------G---------GGG-	C-C-C----G--C------A---G---------GGG-	CAC-CT-T-G--C----C-A--TG--CCC----GGGG	C-C-C--T-G--C------A---G----C----GGG-	C-C-C--T-G--C-TGT--A---G----C----GGG-	C-C-C--TAG--CT-----A---GT---C-T-TGGG-	C-CAC----GT-C------A---G-------C-GGG-	C-C-C-A--GTTC------A-T-G-----T---GGG-	C-C-C----GT-CT-----A---G-T-------GGG-	N-G204R, N-R203K, ORF1a-G3278S, ORF1a-T1246I, ORF1a-T265I, ORF1b-P314L, ORF3a-Q57H, S-D614G, S-Q677H
EPI_ISL_554975	genotype_556	yes	2	19A-2	20A-1	7	2	3	701,6942,12627	CTCGTCCCTGTCTCCACTTGCCCTGGTGTCCTCGGGA	T--------AG-------C-T--G---------AAC-	T---------G-------C----G---------AAC-	T---------G--------------------------	T---------G-------C------------------	T-T-------G-------C------------------	T---------G-------C----G-------------	----C-----G-C-----CA---G-------------	-A--CT-T--G-C----CCA--TG--CCC-------G	----C--T--G-C-----CA---G----C--------	----C--T--G-C-TGT-CA---G----C--------	----C--TA-G-CT----CA---GT---C-T-T----	---AC-------C-----CA---G-------C-----	----C-A----TC-----CA-T-G-----T-------	----C-------CT----CA---G-T-----------	ORF1a-L3606F, ORF1a-T2007I, ORF1b-A762V, ORF1b-P314L, ORF3a-Q57H, ORF3a-V225A, ORF8-S69P, S-A684V, S-A879S, S-D614G
EPI_ISL_556315	genotype_695	no	2	19A-2	20A-1	7	2	3	701,6942,12627	CTCGTCCCTGTCTCCACTTGCCCTGGTGTCCTCGGGA	T--------AG-------C-T--G---------AAC-	T---------G-------C----G---------AAC-	T---------G--------------------------	T---------G-------C------------------	T-T-------G-------C------------------	T---------G-------C----G-------------	----C-----G-C-----CA---G-------------	-A--CT-T--G-C----CCA--TG--CCC-------G	----C--T--G-C-----CA---G----C--------	----C--T--G-C-TGT-CA---G----C--------	----C--TA-G-CT----CA---GT---C-T-T----	---AC-------C-----CA---G-------C-----	----C-A----TC-----CA-T-G-----T-------	----C-------CT----CA---G-T-----------	ORF1a-L3606F, ORF1b-A762V, ORF1b-P314L, ORF3a-Q57H, ORF3a-V225A, ORF8-S69P, S-A879S, S-D614G
EPI_ISL_559957	genotype_33	yes	2	20B-2	19A-2	3	7	3	6942,12627,28763	TTCGTCCCTGTCTCCACTCGCCCGGGTGTCCTCAGGA	---------AG---------T-------------AC-	----------G-----------------------AC-	----------G-------T----T---------G---	----------G------------T---------G---	--T-------G------------T---------G---	----------G----------------------G---	C---C-----G-C------A-------------G---	CA--CT-T--G-C----C-A--T---CCC----G--G	C---C--T--G-C------A--------C----G---	C---C--T--G-C-TGT--A--------C----G---	C---C--TA-G-CT-----A----T---C-T-TG---	C--AC-------C------A-----------C-G---	C---C-A----TC------A-T-------T---G---	C---C-------CT-----A-----T-------G---	N-D128N, N-R203K, ORF1a-A735V, ORF1a-D1671A, ORF1a-D992N, ORF1a-L3606F, ORF1a-M2259I, ORF1b-A1291S, ORF1b-A2623S, ORF1b-P314L, ORF3a-A33S, S-D614G, S-L141M
EPI_ISL_560825	genotype_66	no	2	19A-4	20C-1	7	2	4	6942,12627,14488,18986	TTTGTCCCTGTCTTCACTCGCCCTGGTGTCCTCGGGA	--C------AG--C------T--G---------AAC-	--C-------G--C---------G---------AAC-	--C-------G--C----T------------------	--C-------G--C-----------------------	----------G--C-----------------------	--C-------G--C---------G-------------	C-C-C-----G-CC-----A---G-------------	CAC-CT-T--G-CC---C-A--TG--CCC-------G	C-C-C--T--G-CC-----A---G----C--------	C-C-C--T--G-CCTGT--A---G----C--------	C-C-C--TA-G-C------A---GT---C-T-T----	C-CAC-------CC-----A---G-------C-----	C-C-C-A----TCC-----A-T-G-----T-------	C-C-C-------C------A---G-T-----------	N-P199L, N-P67S, ORF1a-L3352F, ORF1a-L3606F, ORF1a-M2606I, ORF1a-T265I, ORF1b-N1653D, ORF1b-P314L, ORF1b-R2613C, ORF3a-G172V, ORF3a-Q57H, ORF8-S24L, S-D614G
EPI_ISL_560824	genotype_66	no	2	19A-4	20C-1	7	2	4	6942,12627,14488,18986	TTTGTCCCTGTCTTCACTCGCCCTGGTGTCCTCGGGA	--C------AG--C------T--G---------AAC-	--C-------G--C---------G---------AAC-	--C-------G--C----T------------------	--C-------G--C-----------------------	----------G--C-----------------------	--C-------G--C---------G-------------	C-C-C-----G-CC-----A---G-------------	CAC-CT-T--G-CC---C-A--TG--CCC-------G	C-C-C--T--G-CC-----A---G----C--------	C-C-C--T--G-CCTGT--A---G----C--------	C-C-C--TA-G-C------A---GT---C-T-T----	C-CAC-------CC-----A---G-------C-----	C-C-C-A----TCC-----A-T-G-----T-------	C-C-C-------C------A---G-T-----------
EPI_ISL_560827	genotype_66	no	2	19A-4	20C-1	7	2	4	6942,12627,14488,18986	TTTGTCCCTGTCTTCACTCGCCCTGGTGTCCTCGGGA	--C------AG--C------T--G---------AAC-	--C-------G--C---------G---------AAC-	--C-------G--C----T------------------	--C-------G--C-----------------------	----------G--C-----------------------	--C-------G--C---------G-------------	C-C-C-----G-CC-----A---G-------------	CAC-CT-T--G-CC---C-A--TG--CCC-------G	C-C-C--T--G-CC-----A---G----C--------	C-C-C--T--G-CCTGT--A---G----C--------	C-C-C--TA-G-C------A---GT---C-T-T----	C-CAC-------CC-----A---G-------C-----	C-C-C-A----TCC-----A-T-G-----T-------	C-C-C-------C------A---G-T-----------	N-P199L, N-P67S, ORF1a-L3352F, ORF1a-L3606F, ORF1a-M2606I, ORF1a-T265I, ORF1b-N1653D, ORF1b-P314L, ORF1b-R2613C, ORF3a-Q57H, ORF8-S24L, S-D614G
EPI_ISL_560826	genotype_66	no	2	19A-4	20C-1	7	2	4	6942,12627,14488,18986	TTTGTCCCTGTCTTCACTCGCCCTGGTGTCCTCGGGA	--C------AG--C------T--G---------AAC-	--C-------G--C---------G---------AAC-	--C-------G--C----T------------------	--C-------G--C-----------------------	----------G--C-----------------------	--C-------G--C---------G-------------	C-C-C-----G-CC-----A---G-------------	CAC-CT-T--G-CC---C-A--TG--CCC-------G	C-C-C--T--G-CC-----A---G----C--------	C-C-C--T--G-CCTGT--A---G----C--------	C-C-C--TA-G-C------A---GT---C-T-T----	C-CAC-------CC-----A---G-------C-----	C-C-C-A----TCC-----A-T-G-----T-------	C-C-C-------C------A---G-T-----------
EPI_ISL_560823	genotype_66	no	2	19A-4	20C-1	7	2	4	6942,12627,14488,18986	TTTGTCCCTGTCTTCACTCGCCCTGGTGTCCTCGGGA	--C------AG--C------T--G---------AAC-	--C-------G--C---------G---------AAC-	--C-------G--C----T------------------	--C-------G--C-----------------------	----------G--C-----------------------	--C-------G--C---------G-------------	C-C-C-----G-CC-----A---G-------------	CAC-CT-T--G-CC---C-A--TG--CCC-------G	C-C-C--T--G-CC-----A---G----C--------	C-C-C--T--G-CCTGT--A---G----C--------	C-C-C--TA-G-C------A---GT---C-T-T----	C-CAC-------CC-----A---G-------C-----	C-C-C-A----TCC-----A-T-G-----T-------	C-C-C-------C------A---G-T-----------
EPI_ISL_568708	genotype_42	no	2	19A-1	20A-3	2	2	1	8604	TTCGTCCCTGGCCCCACTCACCCGGGTGTCCTCGGGA	---------A--T------GT------------AAC-	------------T------G-------------AAC-	------------T-----TG---T-------------	------------T------G---T-------------	--T---------T------G---T-------------	------------T------G-----------------	C---C--------------------------------	CA--CT-T---------C----T---CCC-------G	C---C--T--------------------C--------	C---C--T------TGT-----------C--------	C---C--TA----T----------T---C-T-T----	C--AC-----T--------------------C-----	C---C-A---TT---------T-------T-------	C---C-----T--T-----------T-----------	S-D215H
EPI_ISL_569275	genotype_76	no	2	19A-3	20C-1	9	2	3	8579,12288,26819	TTTGTCCCTGTCTCCACTCGCCCTGGTGTTCTCGGGA	--C------AG---------T--G-----C---AAC-	--C-------G------------G-----C---AAC-	--C-------G-------T----------C-------	--C-------G------------------C-------	----------G------------------C-------	--C-------G------------G-----C-------	C-C-C-----G-C------A---G-----C-------	CAC-CT-T--G-C----C-A--TG--CCCC------G	C-C-C--T--G-C------A---G----CC-------	C-C-C--T--G-C-TGT--A---G----CC-------	C-C-C--TA-G-CT-----A---GT---CCT-T----	C-CAC-------C------A---G-----C-C-----	C-C-C-A----TC------A-T-G-------------	C-C-C-------CT-----A---G-T---C-------	N-P13L, ORF1a-L3606F, ORF1a-T265I, ORF1b-P314L, ORF3a-Q57H, S-D614G
EPI_ISL_569783	genotype_623	no	2	20B-2	19B-1	2	14	3	247,2989,5861	CTCGTTCCTGGCTCCACTCGCCCGGGTGTCCTCAACA	T----C---A----------T----------------	T----C-------------------------------	T----C------------T----T---------GGG-	T----C-----------------T---------GGG-	T-T--C-----------------T---------GGG-	T----C---------------------------GGG-	----CC------C------A-------------GGG-	-A--C--T----C----C-A--T---CCC----GGGG	----CC-T----C------A--------C----GGG-	----CC-T----C-TGT--A--------C----GGG-	----CC-TA---CT-----A----T---C-T-TGGG-	---ACC----T-C------A-----------C-GGG-	----CCA---TTC------A-T-------T---GGG-	----CC----T-CT-----A-----T-------GGG-	N-G204R, N-R203K, ORF1a-K1396E, ORF1a-P971L, ORF1b-P314L, S-D614G
EPI_ISL_569863	genotype_257	no	2	19A-1	20A-1	2	4	2	16524,24365	CTCGCCCCTGGCCCCACTTGCCCGGGTGTCCTCGGGA	T---T----A--T-----C-T------------AAC-	T---T-------T-----C--------------AAC-	T---T-------T----------T-------------	T---T-------T-----C----T-------------	T-T-T-------T-----C----T-------------	T---T-------T-----C------------------	------------------CA-----------------	-A---T-T---------CCA--T---CCC-------G	-------T----------CA--------C--------	-------T------TGT-CA--------C--------	-------TA----T----CA----T---C-T-T----	---A------T-------CA-----------C-----	------A---TT------CA-T-------T-------	----------T--T----CA-----T-----------	S-D614G
EPI_ISL_574687	genotype_582	no	2	19A-4	20C-1	7	2	4	6942,12627,14488,18986	TTTGTCCCTGTCTTCACTCGCCCTGGTGTCCTCGGGA	--C------AG--C------T--G---------AAC-	--C-------G--C---------G---------AAC-	--C-------G--C----T------------------	--C-------G--C-----------------------	----------G--C-----------------------	--C-------G--C---------G-------------	C-C-C-----G-CC-----A---G-------------	CAC-CT-T--G-CC---C-A--TG--CCC-------G	C-C-C--T--G-CC-----A---G----C--------	C-C-C--T--G-CCTGT--A---G----C--------	C-C-C--TA-G-C------A---GT---C-T-T----	C-CAC-------CC-----A---G-------C-----	C-C-C-A----TCC-----A-T-G-----T-------	C-C-C-------C------A---G-T-----------	N-P199L, N-P67S, ORF1a-F2591L, ORF1a-H3076Y, ORF1a-L3352F, ORF1a-L3606F, ORF1a-M2606I, ORF1a-T265I, ORF1b-N1653D, ORF1b-P314L, ORF1b-R2613C, ORF1b-V658I, ORF3a-G172V, ORF3a-Q57H, ORF8-S24L, S-D614G
EPI_ISL_576178	genotype_179	no	2	20C-1	19B-1	13	2	4	656,1930,5861,11477	CATGCTCCTGGCCCCACCCACCTGGGCCCCCTCGGGG	TTC-TC---A--T----T-GT-C---TGT----AACA	TTC-TC------T----T-G--C---TGT----AACA	TTC-TC------T----TTG--CT--TGT-------A	TTC-TC------T----T-G--CT--TGT-------A	TT--TC------T----T-G--CT--TGT-------A	TTC-TC------T----T-G--C---TGT-------A	-TC--C-----------T----C---TGT-------A	--C----T-----------------------------	-TC--C-T---------T----C---TG--------A	-TC--C-T------TGTT----C---TG--------A	-TC--C-TA----T---T----C-T-TG--T-T---A	-TCA-C----T------T----C---TGT--C----A	-TC--CA---TT-----T---TC---TGTT------A	-TC--C----T--T---T----C--TTGT-------A	N-A208G, ORF1a-D75E, ORF1a-M4071I, ORF1a-P971L, ORF1a-T265I, ORF1b-F1757L, ORF8-L84S, ORF8-L95F, ORF8-V62L
EPI_ISL_577075	genotype_104	no	2	20C-1	19B-4	2	11	4	5791,9011,14488,18986	TTTGTCCTTGGCTTCACTCGCCCTGGTGTCCTCGGGA	--C----C-A---C------T--G---------AAC-	--C----C-----C---------G---------AAC-	--C----C-----C----T------------------	--C----C-----C-----------------------	-------C-----C-----------------------	--C----C-----C---------G-------------	C-C-C--C----CC-----A---G-------------	CAC-CT------CC---C-A--TG--CCC-------G	C-C-C-------CC-----A---G----C--------	C-C-C-------CCTGT--A---G----C--------	C-C-C---A---C------A---GT---C-T-T----	C-CAC--C--T-CC-----A---G-------C-----	C-C-C-AC--TTCC-----A-T-G-----T-------	C-C-C--C--T-C------A---G-T-----------	N-P199L, N-P67S, N-S180I, ORF1a-L3352F, ORF1a-M2606I, ORF1a-N1062S, ORF1a-T265I, ORF1b-N1653D, ORF1b-P314L, ORF1b-R2613C, ORF3a-G172V, ORF3a-Q57H, ORF8-S24L, S-D614G
EPI_ISL_577076	genotype_104	no	2	20C-1	19B-4	2	11	4	5791,9011,14488,18986	TTTGTCCTTGGCTTCACTCGCCCTGGTGTCCTCGGGA	--C----C-A---C------T--G---------AAC-	--C----C-----C---------G---------AAC-	--C----C-----C----T------------------	--C----C-----C-----------------------	-------C-----C-----------------------	--C----C-----C---------G-------------	C-C-C--C----CC-----A---G-------------	CAC-CT------CC---C-A--TG--CCC-------G	C-C-C-------CC-----A---G----C--------	C-C-C-------CCTGT--A---G----C--------	C-C-C---A---C------A---GT---C-T-T----	C-CAC--C--T-CC-----A---G-------C-----	C-C-C-AC--TTCC-----A-T-G-----T-------	C-C-C--C--T-C------A---G-T-----------
EPI_ISL_578080	genotype_226	yes	3	20A-3	19B-1	3	10	5	247,11477,16454,27285,27992	CTCGTCCCTGGCCCCACTCGCCCGGGTCTCCTCGGGA	T--------A--T-------T------G-----AAC-	T-----------T--------------G-----AAC-	T-----------T-----T----T---G---------	T-----------T----------T---G---------	T-T---------T----------T---G---------	T-----------T--------------G---------	----C--------------A-------G---------	-A--CT-T---------C-A--T---C-C-------G	----C--T-----------A-------GC--------	----C--T------TGT--A-------GC--------	----C--TA----T-----A----T--GC-T-T----	---AC-----T--------A-------G---C-----	----C-A---TT-------A-T-----G-T-------	----C-----T--T-----A-----T-G---------	N-A251S, ORF1a-S3309P, ORF1b-A1160V, ORF1b-V2475G, ORF8-I9T, ORF8-V62L, S-D614G, S-H1101Y
EPI_ISL_578168	genotype_78	no	2	19A-1	20A-3	2	2	1	8604	CTCGCCCCTGGCTCCACTCGCCCGGGTGTCCTCGGGA	T---T----A----------T------------AAC-	T---T----------------------------AAC-	T---T-------------T----T-------------	T---T------------------T-------------	T-T-T------------------T-------------	T---T--------------------------------	------------C------A-----------------	-A---T-T----C----C-A--T---CCC-------G	-------T----C------A--------C--------	-------T----C-TGT--A--------C--------	-------TA---CT-----A----T---C-T-T----	---A------T-C------A-----------C-----	------A---TTC------A-T-------T-------	----------T-CT-----A-----T-----------	N-T205I, ORF1a-V3367A, ORF1b-P314L, S-D614G, S-S943T
EPI_ISL_578175	genotype_238	yes	2	19A-1	20A-3	2	2	1	8604	CTCGCCCCTGGCTCCACTCGCCCGGGTGTCCTCGGGA	T---T----A----------T------------AAC-	T---T----------------------------AAC-	T---T-------------T----T-------------	T---T------------------T-------------	T-T-T------------------T-------------	T---T--------------------------------	------------C------A-----------------	-A---T-T----C----C-A--T---CCC-------G	-------T----C------A--------C--------	-------T----C-TGT--A--------C--------	-------TA---CT-----A----T---C-T-T----	---A------T-C------A-----------C-----	------A---TTC------A-T-------T-------	----------T-CT-----A-----T-----------	ORF1b-P314L, S-D614G, S-S943P
EPI_ISL_578300	genotype_293	no	2	19A-3	20A-3	7	2	2	8579,13951	TTCGTCCCTGTTTCCACTCGCCCGGGTGTCCTCGGGA	---------AGC--------T------------AAC-	----------GC---------------------AAC-	----------GC------T----T-------------	----------GC-----------T-------------	--T-------GC-----------T-------------	----------GC-------------------------	C---C-----GCC------A-----------------	CA--CT-T--GCC----C-A--T---CCC-------G	C---C--T--GCC------A--------C--------	C---C--T--GCC-TGT--A--------C--------	C---C--TA-GCCT-----A----T---C-T-T----	C--AC------CC------A-----------C-----	C---C-A-----C------A-T-------T-------	C---C------CCT-----A-----T-----------	N-Q289H, ORF1a-A1679V, ORF1a-G400D, ORF1a-I2501T, ORF1a-L3606F, ORF1a-M1769I, ORF1b-H1213Y, ORF1b-P314L, S-D614G, S-N439K
EPI_ISL_579581	genotype_421	yes	2	20B-2	19A-1	2	5	1	8604	CTCGCCCCTGGCTCCACTCGCCCGGGTGTCCTCAACA	T---T----A----------T----------------	T---T--------------------------------	T---T-------------T----T---------GGG-	T---T------------------T---------GGG-	T-T-T------------------T---------GGG-	T---T----------------------------GGG-	------------C------A-------------GGG-	-A---T-T----C----C-A--T---CCC----GGGG	-------T----C------A--------C----GGG-	-------T----C-TGT--A--------C----GGG-	-------TA---CT-----A----T---C-T-TGGG-	---A------T-C------A-----------C-GGG-	------A---TTC------A-T-------T---GGG-	----------T-CT-----A-----T-------GGG-	N-G204R, N-R203K, ORF1a-A876T, ORF1a-G392D, ORF1a-H1610R, ORF1a-S1468F, ORF1b-A440V, ORF1b-P314L, S-D614G
EPI_ISL_580953	genotype_43	no	2	20B-2	19A-3	2	10	4	8579,12288,23548,26002	TTCGTCCCTGTCTCCACTCGCTCGGGTGTCCTCAACA	---------AG---------TC---------------	----------G----------C---------------	----------G-------T--C-T---------GGG-	----------G----------C-T---------GGG-	--T-------G----------C-T---------GGG-	----------G----------C-----------GGG-	C---C-----G-C------A-C-----------GGG-	CA--CT-T--G-C----C-A-CT---CCC----GGGG	C---C--T--G-C------A-C------C----GGG-	C---C--T--G-C-TGT--A-C------C----GGG-	C---C--TA-G-CT-----A-C--T---C-T-TGGG-	C--AC-------C------A-C---------C-GGG-	C---C-A----TC------A---------T---GGG-	C---C-------CT-----A-C---T-------GGG-	N-A398V, N-G204R, N-M210I, N-R203K, ORF1a-I300F, ORF1a-L3606F, ORF1a-P1786L, ORF1b-E245D, ORF1b-M2025I, ORF1b-P314L, ORF1b-T2084I, ORF3a-T223I, S-D614G
EPI_ISL_581494	genotype_386	no	3	19A-3	20A-3	6	3	3	4556,12288,13951	CTCGCCCCTGGTTCCACTCGCCCGGGTGTCCTCGGGA	T---T----A-C--------T------------AAC-	T---T------C---------------------AAC-	T---T------C------T----T-------------	T---T------C-----------T-------------	T-T-T------C-----------T-------------	T---T------C-------------------------	-----------CC------A-----------------	-A---T-T---CC----C-A--T---CCC-------G	-------T---CC------A--------C--------	-------T---CC-TGT--A--------C--------	-------TA--CCT-----A----T---C-T-T----	---A------TCC------A-----------C-----	------A---T-C------A-T-------T-------	----------TCCT-----A-----T-----------	ORF1b-P314L, ORF1b-Q813H, ORF3a-S40L, S-D614G
EPI_ISL_581497	genotype_387	yes	2	19A-1	20A-3	2	2	1	8604	CTCGCCCCTGGCTCCACTCGCCCGGGTGTCCTCGGGA	T---T----A----------T------------AAC-	T---T----------------------------AAC-	T---T-------------T----T-------------	T---T------------------T-------------	T-T-T------------------T-------------	T---T--------------------------------	------------C------A-----------------	-A---T-T----C----C-A--T---CCC-------G	-------T----C------A--------C--------	-------T----C-TGT--A--------C--------	-------TA---CT-----A----T---C-T-T----	---A------T-C------A-----------C-----	------A---TTC------A-T-------T-------	----------T-CT-----A-----T-----------	ORF1a-A1432S, ORF1b-G662S, ORF1b-P314L, ORF3a-W128C, ORF8-L95F, S-D614G
EPI_ISL_581816	genotype_78	no	2	19A-1	20A-3	2	2	1	8604	CTCGCCCCTGGCTCCACTCGCCCGGGTGTCCTCGGGA	T---T----A----------T------------AAC-	T---T----------------------------AAC-	T---T-------------T----T-------------	T---T------------------T-------------	T-T-T------------------T-------------	T---T--------------------------------	------------C------A-----------------	-A---T-T----C----C-A--T---CCC-------G	-------T----C------A--------C--------	-------T----C-TGT--A--------C--------	-------TA---CT-----A----T---C-T-T----	---A------T-C------A-----------C-----	------A---TTC------A-T-------T-------	----------T-CT-----A-----T-----------	ORF1b-P314L, S-D614G
EPI_ISL_582070	genotype_660	no	2	20B-2	19B-4	3	11	3	28282,28642,28763	TTCGTCCCTGGCTCCACTCGCCCGGGTGTCTTCAGGA	---------A----------T---------C---AC-	------------------------------C---AC-	------------------T----T------C--G---	-----------------------T------C--G---	--T--------------------T------C--G---	------------------------------C--G---	C---C-------C------A----------C--G---	CA--CT-T----C----C-A--T---CCC-C--G--G	C---C--T----C------A--------C-C--G---	C---C--T----C-TGT--A--------C-C--G---	C---C--TA---CT-----A----T---C---TG---	C--AC-----T-C------A----------CC-G---	C---C-A---TTC------A-T-------TC--G---	C---C-----T-CT-----A-----T----C--G---	N-A220V, N-R203K, ORF1a-M1769I, ORF1b-P314L, S-A222V, S-D1163Y, S-D614G, S-G1167V
EPI_ISL_582769	genotype_180	no	2	20A-3	19B-2	4	2	3	1521,5791,25655	CTCGTCCTTGGCCCCACTCACCCGGGTGTCCTCGGGA	T------C-A--T------GT------------AAC-	T------C----T------G-------------AAC-	T------C----T-----TG---T-------------	T------C----T------G---T-------------	T-T----C----T------G---T-------------	T------C----T------G-----------------	----C--C-----------------------------	-A--CT-----------C----T---CCC-------G	----C-----------------------C--------	----C---------TGT-----------C--------	----C---A----T----------T---C-T-T----	---AC--C--T--------------------C-----	----C-AC--TT---------T-------T-------	----C--C--T--T-----------T-----------	N-R276K, N-S202N, ORF1a-A2249V
EPI_ISL_586523	genotype_211	no	2	19A-1	20A-1	4	2	3	8604,16524,24365	TTCGTCCCTGGCCCCACTTGCCCGGGTGTCCTCGGGA	---------A--T-----C-T------------AAC-	------------T-----C--------------AAC-	------------T----------T-------------	------------T-----C----T-------------	--T---------T-----C----T-------------	------------T-----C------------------	C---C-------------CA-----------------	CA--CT-T---------CCA--T---CCC-------G	C---C--T----------CA--------C--------	C---C--T------TGT-CA--------C--------	C---C--TA----T----CA----T---C-T-T----	C--AC-----T-------CA-----------C-----	C---C-A---TT------CA-T-------T-------	C---C-----T--T----CA-----T-----------	M-S214R, N-S194L, ORF1a-M4152T, S-A701T, S-D614G, S-H1083Q, S-L54F
EPI_ISL_586547	genotype_405	no	2	19A-1	20A-1	4	2	3	8604,16524,24365	TTCGTCCCTGGCCCCACTTGCCCGGGTGTCCTCGGGA	---------A--T-----C-T------------AAC-	------------T-----C--------------AAC-	------------T----------T-------------	------------T-----C----T-------------	--T---------T-----C----T-------------	------------T-----C------------------	C---C-------------CA-----------------	CA--CT-T---------CCA--T---CCC-------G	C---C--T----------CA--------C--------	C---C--T------TGT-CA--------C--------	C---C--TA----T----CA----T---C-T-T----	C--AC-----T-------CA-----------C-----	C---C-A---TT------CA-T-------T-------	C---C-----T--T----CA-----T-----------	N-S194L, ORF1a-F1190V, S-D614G
EPI_ISL_586554	genotype_356	no	2	20B-2	20A-1	2	3	1	27104	TTCGTCCCTGGCTCCACTTGCCCTGGTGTCCTCAACA	---------A--------C-T--G-------------	------------------C----G-------------	---------------------------------GGG-	------------------C--------------GGG-	--T---------------C--------------GGG-	------------------C----G---------GGG-	C---C-------C-----CA---G---------GGG-	CA--CT-T----C----CCA--TG--CCC----GGGG	C---C--T----C-----CA---G----C----GGG-	C---C--T----C-TGT-CA---G----C----GGG-	C---C--TA---CT----CA---GT---C-T-TGGG-	C--AC-----T-C-----CA---G-------C-GGG-	C---C-A---TTC-----CA-T-G-----T---GGG-	C---C-----T-CT----CA---G-T-------GGG-	N-G204R, N-R203K, ORF1b-P314L, ORF3a-Q57H, S-A701T, S-D614G
EPI_ISL_587574	genotype_43	no	2	20B-2	19A-3	2	10	4	8579,12288,23548,26002	TTCGTCCCTGTCTCCACTCGCTCGGGTGTCCTCAACA	---------AG---------TC---------------	----------G----------C---------------	----------G-------T--C-T---------GGG-	----------G----------C-T---------GGG-	--T-------G----------C-T---------GGG-	----------G----------C-----------GGG-	C---C-----G-C------A-C-----------GGG-	CA--CT-T--G-C----C-A-CT---CCC----GGGG	C---C--T--G-C------A-C------C----GGG-	C---C--T--G-C-TGT--A-C------C----GGG-	C---C--TA-G-CT-----A-C--T---C-T-TGGG-	C--AC-------C------A-C---------C-GGG-	C---C-A----TC------A---------T---GGG-	C---C-------CT-----A-C---T-------GGG-	N-A398V, N-G204R, N-M210I, N-R203K, ORF1a-E2063D, ORF1a-I300F, ORF1a-L3606F, ORF1a-P1786L, ORF1b-E245D, ORF1b-M2025I, ORF1b-P314L, ORF1b-T2084I, ORF3a-T223I, S-D614G
EPI_ISL_590899	genotype_494	yes	2	20B-2	20A-1	2	3	1	27104	TTCGTCCCTGGCTCCACTTGCCCTGGTGTCCTCAACA	---------A--------C-T--G-------------	------------------C----G-------------	---------------------------------GGG-	------------------C--------------GGG-	--T---------------C--------------GGG-	------------------C----G---------GGG-	C---C-------C-----CA---G---------GGG-	CA--CT-T----C----CCA--TG--CCC----GGGG	C---C--T----C-----CA---G----C----GGG-	C---C--T----C-TGT-CA---G----C----GGG-	C---C--TA---CT----CA---GT---C-T-TGGG-	C--AC-----T-C-----CA---G-------C-GGG-	C---C-A---TTC-----CA-T-G-----T---GGG-	C---C-----T-CT----CA---G-T-------GGG-	N-G204R, N-R203K, N-S180I, ORF1a-A1473V, ORF1a-E2050K, ORF1a-M3087I, ORF1a-T224I, ORF1a-V1056M, ORF1b-D2351Y, ORF1b-P2256S, ORF1b-P314L, ORF3a-Q57H, ORF7a-Q94L, S-D614G, S-S689I
EPI_ISL_591347	genotype_51	no	2	19A-1	19A-3	3	2	4	8579,12288,18711,26002	CTCGCCACTGGTCCCACTCACCCGGGTGTTCTCGGGA	T---T-C--A-CT------GT--------C---AAC-	T---T-C----CT------G---------C---AAC-	T---T-C----CT-----TG---T-----C-------	T---T-C----CT------G---T-----C-------	T-T-T-C----CT------G---T-----C-------	T---T-C----CT------G---------C-------	------C----C-----------------C-------	-A---TCT---C-----C----T---CCCC------G	------CT---C----------------CC-------	------CT---C--TGT-----------CC-------	------CTA--C-T----------T---CCT-T----	---A--C---TC-----------------C-C-----	----------T----------T---------------	------C---TC-T-----------T---C-------	N-P13L, ORF1a-T2016K, ORF1b-P1427S
EPI_ISL_591465	genotype_156	no	2	20B-2	20A-1	2	3	1	27104	TTCGTCCCTGGCTCCACTTGCCCTGGTGTCCTCAACA	---------A--------C-T--G-------------	------------------C----G-------------	---------------------------------GGG-	------------------C--------------GGG-	--T---------------C--------------GGG-	------------------C----G---------GGG-	C---C-------C-----CA---G---------GGG-	CA--CT-T----C----CCA--TG--CCC----GGGG	C---C--T----C-----CA---G----C----GGG-	C---C--T----C-TGT-CA---G----C----GGG-	C---C--TA---CT----CA---GT---C-T-TGGG-	C--AC-----T-C-----CA---G-------C-GGG-	C---C-A---TTC-----CA-T-G-----T---GGG-	C---C-----T-CT----CA---G-T-------GGG-	N-G204R, N-R203K, ORF1b-K2579N, ORF1b-P314L, ORF3a-G18V, ORF3a-Q57H, S-D614G
EPI_ISL_593600	genotype_6	no	2	19A-3	19B-4	10	2	4	10162,12288,28109,28366	CTCGCCCTAGTCCTCACTCACCCGTGTGCTTTTGGGA	T---T--CTAG-TC-----GT---G---TCC-CAAC-	T---T--CT-G-TC-----G----G---TCC-CAAC-	T---T--CT-G-TC----TG---TG---TCC-C----	T---T--CT-G-TC-----G---TG---TCC-C----	T-T-T--CT-G-TC-----G---TG---TCC-C----	T---T--CT-G-TC-----G----G---TCC-C----	-------CT-G--C----------G---TCC-C----	-A---T--T-G--C---C----T-G-CC-CC-C---G	--------T-G--C----------G----CC-C----	--------T-G--CTGT-------G----CC-C----	----------G------------------C-------	---A---CT----C----------G---TCCCC----	------ACT--T-C-------T--G---T-C-C----	-------CT---------------GT--TCC-C----	N-P13L, N-S197L, ORF1a-E2070G, ORF1a-F3071Y, ORF1a-L3606F, ORF3a-G196V, ORF8-L84S
EPI_ISL_594345	genotype_283	yes	2	20A-3	19B-3	7	2	4	15959,17684,20613,25655	CTCGCCCTTGGCCCCGTTCGCCCGGGTGCCCTCGGGA	T---T--C-A--T--AC---T-------T----AAC-	T---T--C----T--AC-----------T----AAC-	T---T--C----T--AC-T----T----T--------	T---T--C----T--AC------T----T--------	T-T-T--C----T--AC------T----T--------	T---T--C----T--AC-----------T--------	-------C-------AC--A--------T--------	-A---T---------ACC-A--T---CC--------G	---------------AC--A-----------------	--------------T----A-----------------	--------A----T-AC--A----T-----T-T----	---A---C--T----AC--A--------T--C-----	------AC--TT---AC--A-T------TT-------	-------C--T--T-AC--A-----T--T--------	ORF1b-Y1464C, ORF7a-L116F, ORF8-L84S, S-D614G
EPI_ISL_596936	genotype_576	no	2	20B-2	19A-4	2	8	4	6942,12627,14488,18986	TTCGTCCCTGTCTTCACTCGCCCGGGTGTCCTCAACA	---------AG--C------T----------------	----------G--C-----------------------	----------G--C----T----T---------GGG-	----------G--C---------T---------GGG-	--T-------G--C---------T---------GGG-	----------G--C-------------------GGG-	C---C-----G-CC-----A-------------GGG-	CA--CT-T--G-CC---C-A--T---CCC----GGGG	C---C--T--G-CC-----A--------C----GGG-	C---C--T--G-CCTGT--A--------C----GGG-	C---C--TA-G-C------A----T---C-T-TGGG-	C--AC-------CC-----A-----------C-GGG-	C---C-A----TCC-----A-T-------T---GGG-	C---C-------C------A-----T-------GGG-	N-A398V, N-G204R, N-M210I, N-R203K, ORF1a-I300F, ORF1a-L3606F, ORF1a-P1786L, ORF1a-S2631F, ORF1b-E245D, ORF1b-M2025I, ORF1b-P314L, ORF1b-T2084I, ORF3a-T223I, S-D614G, S-P1162L
EPI_ISL_602274	genotype_18	no	2	19A-4	20C-1	7	2	4	6942,12627,14488,18986	TTTGTCCCTGTCTTCACTCGCCCTGGTGTCCTCGGGA	--C------AG--C------T--G---------AAC-	--C-------G--C---------G---------AAC-	--C-------G--C----T------------------	--C-------G--C-----------------------	----------G--C-----------------------	--C-------G--C---------G-------------	C-C-C-----G-CC-----A---G-------------	CAC-CT-T--G-CC---C-A--TG--CCC-------G	C-C-C--T--G-CC-----A---G----C--------	C-C-C--T--G-CCTGT--A---G----C--------	C-C-C--TA-G-C------A---GT---C-T-T----	C-CAC-------CC-----A---G-------C-----	C-C-C-A----TCC-----A-T-G-----T-------	C-C-C-------C------A---G-T-----------	N-P199L, N-P67S, ORF1a-A4285V, ORF1a-L3352F, ORF1a-L3606F, ORF1a-M2606I, ORF1a-N2361K, ORF1a-T265I, ORF1b-N1653D, ORF1b-P314L, ORF1b-R2613C, ORF1b-T1555I, ORF3a-G172V, ORF3a-Q57H, ORF8-S24L, S-D614G, S-V615F
EPI_ISL_602404	genotype_696	no	2	20B-2	19A-3	2	10	4	8579,12288,26002,28478	TTCGTCCCTGTCTCCACTCGCCCGGGTGTTCTCAACA	---------AG---------T--------C-------	----------G------------------C-------	----------G-------T----T-----C---GGG-	----------G------------T-----C---GGG-	--T-------G------------T-----C---GGG-	----------G------------------C---GGG-	C---C-----G-C------A---------C---GGG-	CA--CT-T--G-C----C-A--T---CCCC---GGGG	C---C--T--G-C------A--------CC---GGG-	C---C--T--G-C-TGT--A--------CC---GGG-	C---C--TA-G-CT-----A----T---CCT-TGGG-	C--AC-------C------A---------C-C-GGG-	C---C-A----TC------A-T-----------GGG-	C---C-------CT-----A-----T---C---GGG-	N-G204R, N-P13L, N-Q384H, N-R203K, ORF1a-D1127Y, ORF1a-E1954D, ORF1a-L3606F, ORF1a-T2152I, ORF1b-P314L, S-D614G, S-M153T
EPI_ISL_604769	genotype_413	yes	2	19A-1	19A-3	3	2	4	8579,12288,18711,26002	CTCGCCACTGGTCCCACTCACCCGGGTGTTCTCGGGA	T---T-C--A-CT------GT--------C---AAC-	T---T-C----CT------G---------C---AAC-	T---T-C----CT-----TG---T-----C-------	T---T-C----CT------G---T-----C-------	T-T-T-C----CT------G---T-----C-------	T---T-C----CT------G---------C-------	------C----C-----------------C-------	-A---TCT---C-----C----T---CCCC------G	------CT---C----------------CC-------	------CT---C--TGT-----------CC-------	------CTA--C-T----------T---CCT-T----	---A--C---TC-----------------C-C-----	----------T----------T---------------	------C---TC-T-----------T---C-------	N-P13L, ORF1a-T2016K
EPI_ISL_604972	genotype_657	no	3	19B-2	19B-1	3	4	3	21267,27285,28770	CTCGCCCTTGGCCCCACTCACCTGGGCGCCCTCGGGG	T---T--C-A--T------GT-C---T-T----AACA	T---T--C----T------G--C---T-T----AACA	T---T--C----T-----TG--CT--T-T-------A	T---T--C----T------G--CT--T-T-------A	T-T-T--C----T------G--CT--T-T-------A	T---T--C----T------G--C---T-T-------A	-------C--------------C---T-T-------A	-A---T-----------C---------C---------	----------------------C---T---------A	--------------TGT-----C---T---------A	--------A----T--------C-T-T---T-T---A	---A---C--T-----------C---T-T--C----A	------AC--TT---------TC---T-TT------A	-------C--T--T--------C--TT-T-------A	ORF8-L84S
EPI_ISL_605760	genotype_15	no	2	19A-4	20C-1	7	2	4	6942,12627,14488,18986	TTTGTCCCTGTCTTCACTCGCCCTGGTGTCCTCGGGA	--C------AG--C------T--G---------AAC-	--C-------G--C---------G---------AAC-	--C-------G--C----T------------------	--C-------G--C-----------------------	----------G--C-----------------------	--C-------G--C---------G-------------	C-C-C-----G-CC-----A---G-------------	CAC-CT-T--G-CC---C-A--TG--CCC-------G	C-C-C--T--G-CC-----A---G----C--------	C-C-C--T--G-CCTGT--A---G----C--------	C-C-C--TA-G-C------A---GT---C-T-T----	C-CAC-------CC-----A---G-------C-----	C-C-C-A----TCC-----A-T-G-----T-------	C-C-C-------C------A---G-T-----------	N-D377Y, N-P199L, N-P67S, ORF1a-L3352F, ORF1a-L3606F, ORF1a-M2606I, ORF1a-P2134L, ORF1a-T265I, ORF1b-N1653D, ORF1b-P314L, ORF1b-R2613C, ORF3a-G172V, ORF3a-Q57H, ORF8-S24L, S-D614G
EPI_ISL_605768	genotype_184	yes	2	20C-1	19B-1	2	13	3	2989,5861,28804	TTTGTTCCTGGCTCCACTCGCCCTGGTGTCCTCGGGG	--C--C---A----------T--G---------AACA	--C--C-----------------G---------AACA	--C--C------------T-----------------A	--C--C------------------------------A	-----C------------------------------A	--C--C-----------------G------------A	C-C-CC------C------A---G------------A	CAC-C--T----C----C-A--TG--CCC--------	C-C-CC-T----C------A---G----C-------A	C-C-CC-T----C-TGT--A---G----C-------A	C-C-CC-TA---CT-----A---GT---C-T-T---A	C-CACC----T-C------A---G-------C----A	C-C-CCA---TTC------A-T-G-----T------A	C-C-CC----T-CT-----A---G-T----------A	ORF1a-P971L, ORF1a-S3884L, ORF1a-T265I, ORF1b-P314L, ORF1b-V2102I, ORF3a-Q57H, ORF3a-W69C, S-A411T, S-D614G, S-Q675R
EPI_ISL_610165	genotype_91	no	2	19A-1	19A-3	2	3	3	8579,18711,26002	CTCGCCACTGGCCCCACTCACTCGGGTGTCCTCGGGA	T---T-C--A--T------GTC-----------AAC-	T---T-C-----T------G-C-----------AAC-	T---T-C-----T-----TG-C-T-------------	T---T-C-----T------G-C-T-------------	T-T-T-C-----T------G-C-T-------------	T---T-C-----T------G-C---------------	------C--------------C---------------	-A---TCT---------C---CT---CCC-------G	------CT-------------C------C--------	------CT------TGT----C------C--------	------CTA----T-------C--T---C-T-T----	---A--C---T----------C---------C-----	----------TT-----------------T-------	------C---T--T-------C---T-----------	ORF1a-F3085S, ORF1a-T2016K
EPI_ISL_610253	genotype_509	no	3	19A-1	20C-1	3	3	2	532,18787	CTTGTCCCTGGCTCCACTCACCCGGGTGTCCTCGGGA	T-C------A---------GT------------AAC-	T-C----------------G-------------AAC-	T-C---------------TG---T-------------	T-C----------------G---T-------------	T------------------G---T-------------	T-C----------------G-----------------	--C-C-------C------------------------	-AC-CT-T----C----C----T---CCC-------G	--C-C--T----C---------------C--------	--C-C--T----C-TGT-----------C--------	--C-C--TA---CT----------T---C-T-T----	--CAC-----T-C------------------C-----	--C-C-A---TTC--------T-------T-------	--C-C-----T-CT-----------T-----------	ORF1a-T265I, ORF1b-P314L
EPI_ISL_610254	genotype_100	no	2	19A-1	20A-2	3	2	1	8604	CTCGCCCCTGGCTCCACTCGCCCTGGTGTCCTCGGGA	T---T----A----------T--G---------AAC-	T---T------------------G---------AAC-	T---T-------------T------------------	T---T--------------------------------	T-T-T--------------------------------	T---T------------------G-------------	------------C------A---G-------------	-A---T-T----C----C-A--TG--CCC-------G	-------T----C------A---G----C--------	-------T----C-TGT--A---G----C--------	-------TA---CT-----A---GT---C-T-T----	---A------T-C------A---G-------C-----	------A---TTC------A-T-G-----T-------	----------T-CT-----A---G-T-----------	ORF1b-P314L, ORF3a-Q57H, S-D614G, S-L54M
EPI_ISL_610260	genotype_343	no	2	19A-1	20A-1	4	2	1	8604	CTCGCCCCTGGCTCCACTTGCCCTGGTGTCCTCGGGA	T---T----A--------C-T--G---------AAC-	T---T-------------C----G---------AAC-	T---T--------------------------------	T---T-------------C------------------	T-T-T-------------C------------------	T---T-------------C----G-------------	------------C-----CA---G-------------	-A---T-T----C----CCA--TG--CCC-------G	-------T----C-----CA---G----C--------	-------T----C-TGT-CA---G----C--------	-------TA---CT----CA---GT---C-T-T----	---A------T-C-----CA---G-------C-----	------A---TTC-----CA-T-G-----T-------	----------T-CT----CA---G-T-----------	ORF1b-P314L, ORF3a-G76S, ORF3a-Q57H, S-D138Y, S-D614G, S-P521R
EPI_ISL_610268	genotype_337	no	2	19A-1	20C-1	4	2	3	532,8604,18787	CTTGTCCCTGGCCCCACTCGCCCTGGTGTCCTCGGGA	T-C------A--T-------T--G---------AAC-	T-C---------T----------G---------AAC-	T-C---------T-----T------------------	T-C---------T------------------------	T-----------T------------------------	T-C---------T----------G-------------	--C-C--------------A---G-------------	-AC-CT-T---------C-A--TG--CCC-------G	--C-C--T-----------A---G----C--------	--C-C--T------TGT--A---G----C--------	--C-C--TA----T-----A---GT---C-T-T----	--CAC-----T--------A---G-------C-----	--C-C-A---TT-------A-T-G-----T-------	--C-C-----T--T-----A---G-T-----------	ORF1a-T265I, ORF3a-Q57H, S-D614G
EPI_ISL_610272	genotype_438	no	3	19A-3	20C-1	8	3	5	532,12288,13951,18787,23548	CTTGTCCCTGGTTCCACTCACCCTGGTGTCCTCGGGA	T-C------A-C-------GT--G---------AAC-	T-C--------C-------G---G---------AAC-	T-C--------C------TG-----------------	T-C--------C-------G-----------------	T----------C-------G-----------------	T-C--------C-------G---G-------------	--C-C------CC----------G-------------	-AC-CT-T---CC----C----TG--CCC-------G	--C-C--T---CC----------G----C--------	--C-C--T---CC-TGT------G----C--------	--C-C--TA--CCT---------GT---C-T-T----	--CAC-----TCC----------G-------C-----	--C-C-A---T-C--------T-G-----T-------	--C-C-----TCCT---------G-T-----------	N-K387N, ORF1a-T265I, ORF1b-P314L, ORF3a-Q57H, ORF8-S24L
EPI_ISL_610273	genotype_147	no	2	19A-1	20C-1	4	2	3	532,1930,8604	CTTGCCCCTGGCTCCACTCGCCCTGGTGTCCTCGGGA	T-C-T----A----------T--G---------AAC-	T-C-T------------------G---------AAC-	T-C-T-------------T------------------	T-C-T--------------------------------	T---T--------------------------------	T-C-T------------------G-------------	--C---------C------A---G-------------	-AC--T-T----C----C-A--TG--CCC-------G	--C----T----C------A---G----C--------	--C----T----C-TGT--A---G----C--------	--C----TA---CT-----A---GT---C-T-T----	--CA------T-C------A---G-------C-----	--C---A---TTC------A-T-G-----T-------	--C-------T-CT-----A---G-T-----------	ORF1a-T265I, ORF1b-P314L, ORF3a-Q57H, ORF8-S24L, S-D614G
EPI_ISL_610274	genotype_447	no	2	19A-1	20C-1	4	2	2	8604,24365	TTTGTCCCTGGCCCCACTCACCCTGGTGTCCTCGGGA	--C------A--T------GT--G---------AAC-	--C---------T------G---G---------AAC-	--C---------T-----TG-----------------	--C---------T------G-----------------	------------T------G-----------------	--C---------T------G---G-------------	C-C-C------------------G-------------	CAC-CT-T---------C----TG--CCC-------G	C-C-C--T---------------G----C--------	C-C-C--T------TGT------G----C--------	C-C-C--TA----T---------GT---C-T-T----	C-CAC-----T------------G-------C-----	C-C-C-A---TT---------T-G-----T-------	C-C-C-----T--T---------G-T-----------	ORF1a-T265I, ORF1b-S2363F, ORF3a-Q57H
EPI_ISL_610277	genotype_31	no	2	19A-1	20A-2	3	2	3	1521,18787,24365	CTCGTCCCTGGCTCCACTCACCCTGGTGTCCTCGGGA	T--------A---------GT--G---------AAC-	T------------------G---G---------AAC-	T-----------------TG-----------------	T------------------G-----------------	T-T----------------G-----------------	T------------------G---G-------------	----C-------C----------G-------------	-A--CT-T----C----C----TG--CCC-------G	----C--T----C----------G----C--------	----C--T----C-TGT------G----C--------	----C--TA---CT---------GT---C-T-T----	---AC-----T-C----------G-------C-----	----C-A---TTC--------T-G-----T-------	----C-----T-CT---------G-T-----------	ORF1a-G519S, ORF1b-M746I, ORF1b-P314L, ORF3a-Q57H
EPI_ISL_610278	genotype_29	no	2	20B-2	19A-1	2	5	4	1521,8604,18787,26024	TTCGCCCCTGGCTCCACTCACCCGGGTGTCCTCAACA	----T----A---------GT----------------	----T--------------G-----------------	----T-------------TG---T---------GGG-	----T--------------G---T---------GGG-	--T-T--------------G---T---------GGG-	----T--------------G-------------GGG-	C-----------C--------------------GGG-	CA---T-T----C----C----T---CCC----GGGG	C------T----C---------------C----GGG-	C------T----C-TGT-----------C----GGG-	C------TA---CT----------T---C-T-TGGG-	C--A------T-C------------------C-GGG-	C-----A---TTC--------T-------T---GGG-	C---------T-CT-----------T-------GGG-	N-G204R, N-R203K, ORF1b-A1798S, ORF1b-P314L
EPI_ISL_610279	genotype_30	no	2	19A-1	20C-1	4	2	3	532,18787,24365	CTTGTCCCTGGCTCCACTCACCCTGGTGTCCTCGGGA	T-C------A---------GT--G---------AAC-	T-C----------------G---G---------AAC-	T-C---------------TG-----------------	T-C----------------G-----------------	T------------------G-----------------	T-C----------------G---G-------------	--C-C-------C----------G-------------	-AC-CT-T----C----C----TG--CCC-------G	--C-C--T----C----------G----C--------	--C-C--T----C-TGT------G----C--------	--C-C--TA---CT---------GT---C-T-T----	--CAC-----T-C----------G-------C-----	--C-C-A---TTC--------T-G-----T-------	--C-C-----T-CT---------G-T-----------	ORF1a-T265I, ORF1b-P314L, ORF3a-Q57H
EPI_ISL_610282	genotype_31	no	2	19A-1	20A-2	3	2	3	1521,18787,24365	CTCGTCCCTGGCTCCACTCACCCTGGTGTCCTCGGGA	T--------A---------GT--G---------AAC-	T------------------G---G---------AAC-	T-----------------TG-----------------	T------------------G-----------------	T-T----------------G-----------------	T------------------G---G-------------	----C-------C----------G-------------	-A--CT-T----C----C----TG--CCC-------G	----C--T----C----------G----C--------	----C--T----C-TGT------G----C--------	----C--TA---CT---------GT---C-T-T----	---AC-----T-C----------G-------C-----	----C-A---TTC--------T-G-----T-------	----C-----T-CT---------G-T-----------	ORF1b-P314L, ORF3a-Q57H
EPI_ISL_611145	genotype_43	no	2	20B-2	19A-3	2	10	4	8579,12288,23548,26002	TTCGTCCCTGTCTCCACTCGCTCGGGTGTCCTCAACA	---------AG---------TC---------------	----------G----------C---------------	----------G-------T--C-T---------GGG-	----------G----------C-T---------GGG-	--T-------G----------C-T---------GGG-	----------G----------C-----------GGG-	C---C-----G-C------A-C-----------GGG-	CA--CT-T--G-C----C-A-CT---CCC----GGGG	C---C--T--G-C------A-C------C----GGG-	C---C--T--G-C-TGT--A-C------C----GGG-	C---C--TA-G-CT-----A-C--T---C-T-TGGG-	C--AC-------C------A-C---------C-GGG-	C---C-A----TC------A---------T---GGG-	C---C-------CT-----A-C---T-------GGG-	N-A398V, N-G204R, N-M210I, N-R203K, ORF1a-I300F, ORF1a-L3606F, ORF1a-P1786L, ORF1b-E245D, ORF1b-M2025I, ORF1b-P314L, ORF1b-T2084I, ORF3a-T223I, S-D614G
EPI_ISL_652344	genotype_43	no	2	20B-2	19A-3	2	10	4	8579,12288,23548,26002	TTCGTCCCTGTCTCCACTCGCTCGGGTGTCCTCAACA	---------AG---------TC---------------	----------G----------C---------------	----------G-------T--C-T---------GGG-	----------G----------C-T---------GGG-	--T-------G----------C-T---------GGG-	----------G----------C-----------GGG-	C---C-----G-C------A-C-----------GGG-	CA--CT-T--G-C----C-A-CT---CCC----GGGG	C---C--T--G-C------A-C------C----GGG-	C---C--T--G-C-TGT--A-C------C----GGG-	C---C--TA-G-CT-----A-C--T---C-T-TGGG-	C--AC-------C------A-C---------C-GGG-	C---C-A----TC------A---------T---GGG-	C---C-------CT-----A-C---T-------GGG-
EPI_ISL_614157	genotype_44	no	2	19A-1	20A-3	2	2	2	1521,18787	TTCGCCCCTGGCCCCACTCGCCCGGGTGTCCTCGGGA	----T----A--T-------T------------AAC-	----T-------T--------------------AAC-	----T-------T-----T----T-------------	----T-------T----------T-------------	--T-T-------T----------T-------------	----T-------T------------------------	C------------------A-----------------	CA---T-T---------C-A--T---CCC-------G	C------T-----------A--------C--------	C------T------TGT--A--------C--------	C------TA----T-----A----T---C-T-T----	C--A------T--------A-----------C-----	C-----A---TT-------A-T-------T-------	C---------T--T-----A-----T-----------	ORF1a-I3052V, ORF1b-Q2663H, S-D614G, S-L54M
EPI_ISL_614188	genotype_8	yes	2	20C-1	19B-4	2	11	4	5791,9011,14488,18986	TTTGTCCTTGGCTTCACTCGCCCTGGTGTCCTCGGGA	--C----C-A---C------T--G---------AAC-	--C----C-----C---------G---------AAC-	--C----C-----C----T------------------	--C----C-----C-----------------------	-------C-----C-----------------------	--C----C-----C---------G-------------	C-C-C--C----CC-----A---G-------------	CAC-CT------CC---C-A--TG--CCC-------G	C-C-C-------CC-----A---G----C--------	C-C-C-------CCTGT--A---G----C--------	C-C-C---A---C------A---GT---C-T-T----	C-CAC--C--T-CC-----A---G-------C-----	C-C-C-AC--TTCC-----A-T-G-----T-------	C-C-C--C--T-C------A---G-T-----------	N-P199L, N-P67S, ORF1a-L3352F, ORF1a-M2606I, ORF1a-N1062S, ORF1a-N3537S, ORF1a-T265I, ORF1b-N1653D, ORF1b-P314L, ORF3a-G172V, ORF3a-Q57H, ORF8-S24L, S-D614G
EPI_ISL_614249	genotype_48	no	2	19A-1	19B-3	2	3	3	13146,17841,22984	CTCGCCCTTGGCCCCATTCACCCGGGTGTCCTCGGGA	T---T--C-A--T---C--GT------------AAC-	T---T--C----T---C--G-------------AAC-	T---T--C----T---C-TG---T-------------	T---T--C----T---C--G---T-------------	T-T-T--C----T---C--G---T-------------	T---T--C----T---C--G-----------------	-------C--------C--------------------	-A---T----------CC----T---CCC-------G	----------------C-----------C--------	--------------TG------------C--------	--------A----T--C-------T---C-T-T----	---A---C--T-----C--------------C-----	------AC--TT----C----T-------T-------	-------C--T--T--C--------T-----------
EPI_ISL_614254	genotype_48	no	2	19A-1	19B-3	2	3	3	13146,17841,22984	CTCGCCCTTGGCCCCATTCACCCGGGTGTCCTCGGGA	T---T--C-A--T---C--GT------------AAC-	T---T--C----T---C--G-------------AAC-	T---T--C----T---C-TG---T-------------	T---T--C----T---C--G---T-------------	T-T-T--C----T---C--G---T-------------	T---T--C----T---C--G-----------------	-------C--------C--------------------	-A---T----------CC----T---CCC-------G	----------------C-----------C--------	--------------TG------------C--------	--------A----T--C-------T---C-T-T----	---A---C--T-----C--------------C-----	------AC--TT----C----T-------T-------	-------C--T--T--C--------T-----------
EPI_ISL_614251	genotype_48	no	2	19A-1	19B-3	2	3	3	13146,17841,22984	CTCGCCCTTGGCCCCATTCACCCGGGTGTCCTCGGGA	T---T--C-A--T---C--GT------------AAC-	T---T--C----T---C--G-------------AAC-	T---T--C----T---C-TG---T-------------	T---T--C----T---C--G---T-------------	T-T-T--C----T---C--G---T-------------	T---T--C----T---C--G-----------------	-------C--------C--------------------	-A---T----------CC----T---CCC-------G	----------------C-----------C--------	--------------TG------------C--------	--------A----T--C-------T---C-T-T----	---A---C--T-----C--------------C-----	------AC--TT----C----T-------T-------	-------C--T--T--C--------T-----------
EPI_ISL_614259	genotype_271	no	2	19A-1	20C-1	4	2	2	1930,18787	TTTGCCCCTGGCCCCACTCGCCCTGGTGTCCTCGGGA	--C-T----A--T-------T--G---------AAC-	--C-T-------T----------G---------AAC-	--C-T-------T-----T------------------	--C-T-------T------------------------	----T-------T------------------------	--C-T-------T----------G-------------	C-C----------------A---G-------------	CAC--T-T---------C-A--TG--CCC-------G	C-C----T-----------A---G----C--------	C-C----T------TGT--A---G----C--------	C-C----TA----T-----A---GT---C-T-T----	C-CA------T--------A---G-------C-----	C-C---A---TT-------A-T-G-----T-------	C-C-------T--T-----A---G-T-----------	N-G30A, ORF1a-T265I, ORF3a-Q57H, S-D614G
EPI_ISL_614260	genotype_100	no	2	19A-1	20A-2	3	2	1	8604	CTCGCCCCTGGCTCCACTCGCCCTGGTGTCCTCGGGA	T---T----A----------T--G---------AAC-	T---T------------------G---------AAC-	T---T-------------T------------------	T---T--------------------------------	T-T-T--------------------------------	T---T------------------G-------------	------------C------A---G-------------	-A---T-T----C----C-A--TG--CCC-------G	-------T----C------A---G----C--------	-------T----C-TGT--A---G----C--------	-------TA---CT-----A---GT---C-T-T----	---A------T-C------A---G-------C-----	------A---TTC------A-T-G-----T-------	----------T-CT-----A---G-T-----------	ORF1b-P314L, ORF3a-Q57H, S-D614G
EPI_ISL_614261	genotype_100	no	2	19A-1	20A-2	3	2	1	8604	CTCGCCCCTGGCTCCACTCGCCCTGGTGTCCTCGGGA	T---T----A----------T--G---------AAC-	T---T------------------G---------AAC-	T---T-------------T------------------	T---T--------------------------------	T-T-T--------------------------------	T---T------------------G-------------	------------C------A---G-------------	-A---T-T----C----C-A--TG--CCC-------G	-------T----C------A---G----C--------	-------T----C-TGT--A---G----C--------	-------TA---CT-----A---GT---C-T-T----	---A------T-C------A---G-------C-----	------A---TTC------A-T-G-----T-------	----------T-CT-----A---G-T-----------	ORF1a-L3352F, ORF1b-A1369V, ORF1b-P314L, ORF3a-Q57H, ORF8-S24L, S-D614G
EPI_ISL_614262	genotype_30	no	2	19A-1	20C-1	4	2	3	532,18787,24365	CTTGTCCCTGGCTCCACTCACCCTGGTGTCCTCGGGA	T-C------A---------GT--G---------AAC-	T-C----------------G---G---------AAC-	T-C---------------TG-----------------	T-C----------------G-----------------	T------------------G-----------------	T-C----------------G---G-------------	--C-C-------C----------G-------------	-AC-CT-T----C----C----TG--CCC-------G	--C-C--T----C----------G----C--------	--C-C--T----C-TGT------G----C--------	--C-C--TA---CT---------GT---C-T-T----	--CAC-----T-C----------G-------C-----	--C-C-A---TTC--------T-G-----T-------	--C-C-----T-CT---------G-T-----------	ORF1a-T265I, ORF1b-P314L, ORF3a-Q57H
EPI_ISL_614393	genotype_525	yes	2	20A-3	19B-3	6	3	2	17684,25655	CTCGCCCTTGGCCCTACTCGCCCGGGTGCCCTCGGGA	T---T--C-A--T-C-----T-------T----AAC-	T---T--C----T-C-------------T----AAC-	T---T--C----T-C---T----T----T--------	T---T--C----T-C--------T----T--------	T-T-T--C----T-C--------T----T--------	T---T--C----T-C-------------T--------	-------C------C----A--------T--------	-A---T--------C--C-A--T---CC--------G	--------------C----A-----------------	---------------GT--A-----------------	--------A----TC----A----T-----T-T----	---A---C--T---C----A--------T--C-----	------AC--TT--C----A-T------TT-------	-------C--T--TC----A-----T--T--------	N-S202N, ORF1a-Q990L, ORF1b-P1427L, ORF8-L84S, S-D614G
EPI_ISL_614499	genotype_536	no	2	19A-3	20C-1	9	2	3	8579,12288,26819	TTTGTCCCTGTCTCCACTCGCCCTGGTGTTCTCGGGA	--C------AG---------T--G-----C---AAC-	--C-------G------------G-----C---AAC-	--C-------G-------T----------C-------	--C-------G------------------C-------	----------G------------------C-------	--C-------G------------G-----C-------	C-C-C-----G-C------A---G-----C-------	CAC-CT-T--G-C----C-A--TG--CCCC------G	C-C-C--T--G-C------A---G----CC-------	C-C-C--T--G-C-TGT--A---G----CC-------	C-C-C--TA-G-CT-----A---GT---CCT-T----	C-CAC-------C------A---G-----C-C-----	C-C-C-A----TC------A-T-G-------------	C-C-C-------CT-----A---G-T---C-------	N-P13L, ORF1a-L3606F, ORF1a-T265I, ORF1b-P314L, ORF1b-S2338L, ORF1b-T792N, ORF3a-Q57H, S-D614G, S-I805V
EPI_ISL_615079	genotype_41	no	2	19A-4	20A-3	5	2	4	6942,12627,14488,18986	TTCGTCCCTGTCTTCACTCGCCCGGGTGTCCTCGGGA	---------AG--C------T------------AAC-	----------G--C-------------------AAC-	----------G--C----T----T-------------	----------G--C---------T-------------	--T-------G--C---------T-------------	----------G--C-----------------------	C---C-----G-CC-----A-----------------	CA--CT-T--G-CC---C-A--T---CCC-------G	C---C--T--G-CC-----A--------C--------	C---C--T--G-CCTGT--A--------C--------	C---C--TA-G-C------A----T---C-T-T----	C--AC-------CC-----A-----------C-----	C---C-A----TCC-----A-T-------T-------	C---C-------C------A-----T-----------	ORF1a-A3070V, ORF1a-L3606F, ORF1b-P314L, ORF1b-T243N, S-D614G
EPI_ISL_615087	genotype_7	no	2	20B-2	20C-1	2	3	1	27104	TTTGTCCCTGGCTCCACTCGCCCTGGTGTCCTCAACA	--C------A----------T--G-------------	--C--------------------G-------------	--C---------------T--------------GGG-	--C------------------------------GGG-	---------------------------------GGG-	--C--------------------G---------GGG-	C-C-C-------C------A---G---------GGG-	CAC-CT-T----C----C-A--TG--CCC----GGGG	C-C-C--T----C------A---G----C----GGG-	C-C-C--T----C-TGT--A---G----C----GGG-	C-C-C--TA---CT-----A---GT---C-T-TGGG-	C-CAC-----T-C------A---G-------C-GGG-	C-C-C-A---TTC------A-T-G-----T---GGG-	C-C-C-----T-CT-----A---G-T-------GGG-	N-G204R, N-R203K, ORF1a-T265I, ORF1b-P314L, ORF3a-Q57H, S-D614G, S-D936Y
EPI_ISL_615880	genotype_33	yes	2	20B-2	19A-2	3	7	3	6942,12627,28763	TTCGTCCCTGTCTCCACTCGCCCGGGTGTCCTCAGGA	---------AG---------T-------------AC-	----------G-----------------------AC-	----------G-------T----T---------G---	----------G------------T---------G---	--T-------G------------T---------G---	----------G----------------------G---	C---C-----G-C------A-------------G---	CA--CT-T--G-C----C-A--T---CCC----G--G	C---C--T--G-C------A--------C----G---	C---C--T--G-C-TGT--A--------C----G---	C---C--TA-G-CT-----A----T---C-T-TG---	C--AC-------C------A-----------C-G---	C---C-A----TC------A-T-------T---G---	C---C-------CT-----A-----T-------G---	N-D128N, N-R203K, ORF1a-A735V, ORF1a-D1671A, ORF1a-D992N, ORF1a-L3606F, ORF1a-M2259I, ORF1b-A1291S, ORF1b-A2623S, ORF1b-P314L, ORF3a-A33S, ORF8-P93T, S-D614G
EPI_ISL_629067	genotype_149	no	2	19A-4	20C-1	7	2	4	6942,12627,14488,18986	TTTGTCCCTGTCTTCACTCGCCCTGGTGTCCTCGGGA	--C------AG--C------T--G---------AAC-	--C-------G--C---------G---------AAC-	--C-------G--C----T------------------	--C-------G--C-----------------------	----------G--C-----------------------	--C-------G--C---------G-------------	C-C-C-----G-CC-----A---G-------------	CAC-CT-T--G-CC---C-A--TG--CCC-------G	C-C-C--T--G-CC-----A---G----C--------	C-C-C--T--G-CCTGT--A---G----C--------	C-C-C--TA-G-C------A---GT---C-T-T----	C-CAC-------CC-----A---G-------C-----	C-C-C-A----TCC-----A-T-G-----T-------	C-C-C-------C------A---G-T-----------	N-P199L, N-P67S, ORF1a-A3956V, ORF1a-I4205T, ORF1a-L3352F, ORF1a-L3606F, ORF1a-M2606I, ORF1a-T265I, ORF1b-N1653D, ORF1b-P314L, ORF1b-R2613C, ORF3a-G172V, ORF3a-Q57H, ORF8-S24L, S-D614G, S-S494P
EPI_ISL_631493	genotype_15	no	2	19A-4	20C-1	7	2	4	6942,12627,14488,18986	TTTGTCCCTGTCTTCACTCGCCCTGGTGTCCTCGGGA	--C------AG--C------T--G---------AAC-	--C-------G--C---------G---------AAC-	--C-------G--C----T------------------	--C-------G--C-----------------------	----------G--C-----------------------	--C-------G--C---------G-------------	C-C-C-----G-CC-----A---G-------------	CAC-CT-T--G-CC---C-A--TG--CCC-------G	C-C-C--T--G-CC-----A---G----C--------	C-C-C--T--G-CCTGT--A---G----C--------	C-C-C--TA-G-C------A---GT---C-T-T----	C-CAC-------CC-----A---G-------C-----	C-C-C-A----TCC-----A-T-G-----T-------	C-C-C-------C------A---G-T-----------	N-P199L, N-P67S, ORF1a-L3352F, ORF1a-L3606F, ORF1a-M2606I, ORF1a-T265I, ORF1b-N1653D, ORF1b-P314L, ORF1b-R2613C, ORF3a-G172V, ORF3a-Q57H, ORF8-S24L, S-D614G, S-L141V
EPI_ISL_631773	genotype_100	no	2	19A-1	20A-2	3	2	1	8604	CTCGCCCCTGGCTCCACTCGCCCTGGTGTCCTCGGGA	T---T----A----------T--G---------AAC-	T---T------------------G---------AAC-	T---T-------------T------------------	T---T--------------------------------	T-T-T--------------------------------	T---T------------------G-------------	------------C------A---G-------------	-A---T-T----C----C-A--TG--CCC-------G	-------T----C------A---G----C--------	-------T----C-TGT--A---G----C--------	-------TA---CT-----A---GT---C-T-T----	---A------T-C------A---G-------C-----	------A---TTC------A-T-G-----T-------	----------T-CT-----A---G-T-----------	ORF1b-P314L, ORF3a-Q57H, S-D614G
EPI_ISL_632858	genotype_624	no	2	20A-3	19B-2	4	2	3	1521,5791,11477	TTCGCCCCTGGCCCCACTCACCCGGGTGCCCTCGGGA	----T----A--T------GT-------T----AAC-	----T-------T------G--------T----AAC-	----T-------T-----TG---T----T--------	----T-------T------G---T----T--------	--T-T-------T------G---T----T--------	----T-------T------G--------T--------	C---------------------------T--------	CA---T-T---------C----T---CC--------G	C------T-----------------------------	C------T------TGT--------------------	C------TA----T----------T-----T-T----	C--A------T-----------------T--C-----	C-----A---TT---------T------TT-------	C---------T--T-----------T--T--------	ORF8-L84S
EPI_ISL_632859	genotype_501	no	3	20A-3	19B-3	5	4	6	5791,11477,15959,17841,20613,25655	CTCGCCCCTGGCCCCATTCGCCCGGGTGCCCTCGGGA	T---T----A--T---C---T-------T----AAC-	T---T-------T---C-----------T----AAC-	T---T-------T---C-T----T----T--------	T---T-------T---C------T----T--------	T-T-T-------T---C------T----T--------	T---T-------T---C-----------T--------	----------------C--A--------T--------	-A---T-T--------CC-A--T---CC--------G	-------T--------C--A-----------------	-------T------TG---A-----------------	-------TA----T--C--A----T-----T-T----	---A------T-----C--A--------T--C-----	------A---TT----C--A-T------TT-------	----------T--T--C--A-----T--T--------	ORF1a-F190L, ORF8-L84S, S-D614G
EPI_ISL_632864	genotype_400	no	3	20A-3	19B-3	5	4	5	1521,5791,11477,15959,17841	TTCGCCCCTGGCCCCATTCACCCGGGTGCCCTCGGGA	----T----A--T---C--GT-------T----AAC-	----T-------T---C--G--------T----AAC-	----T-------T---C-TG---T----T--------	----T-------T---C--G---T----T--------	--T-T-------T---C--G---T----T--------	----T-------T---C--G--------T--------	C---------------C-----------T--------	CA---T-T--------CC----T---CC--------G	C------T--------C--------------------	C------T------TG---------------------	C------TA----T--C-------T-----T-T----	C--A------T-----C-----------T--C-----	C-----A---TT----C----T------TT-------	C---------T--T--C--------T--T--------	N-R209T, ORF8-L84S
EPI_ISL_632868	genotype_397	no	2	20A-3	19B-2	4	2	4	5791,11477,18787,25655	CTCGCCCCTGGCCCCACTCGCCCGGGTGCCCTCGGGA	T---T----A--T-------T-------T----AAC-	T---T-------T---------------T----AAC-	T---T-------T-----T----T----T--------	T---T-------T----------T----T--------	T-T-T-------T----------T----T--------	T---T-------T---------------T--------	-------------------A--------T--------	-A---T-T---------C-A--T---CC--------G	-------T-----------A-----------------	-------T------TGT--A-----------------	-------TA----T-----A----T-----T-T----	---A------T--------A--------T--C-----	------A---TT-------A-T------TT-------	----------T--T-----A-----T--T--------	ORF1a-F190L, ORF8-L84S, S-D614G
EPI_ISL_632870	genotype_27	no	2	19A-1	19B-3	2	3	1	17841	CTCGCCCCTGGCCCCATTCACCCGGGTGCCCTCGGGA	T---T----A--T---C--GT-------T----AAC-	T---T-------T---C--G--------T----AAC-	T---T-------T---C-TG---T----T--------	T---T-------T---C--G---T----T--------	T-T-T-------T---C--G---T----T--------	T---T-------T---C--G--------T--------	----------------C-----------T--------	-A---T-T--------CC----T---CC--------G	-------T--------C--------------------	-------T------TG---------------------	-------TA----T--C-------T-----T-T----	---A------T-----C-----------T--C-----	------A---TT----C----T------TT-------	----------T--T--C--------T--T--------	ORF8-L84S
EPI_ISL_632877	genotype_223	no	3	20A-3	19B-3	5	4	5	1521,5791,11477,15959,17841	TTCGCCCCTGGCCCCATTCACCCGGGTGCCCTCGGGA	----T----A--T---C--GT-------T----AAC-	----T-------T---C--G--------T----AAC-	----T-------T---C-TG---T----T--------	----T-------T---C--G---T----T--------	--T-T-------T---C--G---T----T--------	----T-------T---C--G--------T--------	C---------------C-----------T--------	CA---T-T--------CC----T---CC--------G	C------T--------C--------------------	C------T------TG---------------------	C------TA----T--C-------T-----T-T----	C--A------T-----C-----------T--C-----	C-----A---TT----C----T------TT-------	C---------T--T--C--------T--T--------	ORF3a-L15F, ORF8-L84S, ORF8-S24L
EPI_ISL_636120	genotype_358	yes	2	20B-2	20A-1	2	3	1	27104	TTCGTCCCTGGCTCCACTTGCCCTGGTGTCCTCAACA	---------A--------C-T--G-------------	------------------C----G-------------	---------------------------------GGG-	------------------C--------------GGG-	--T---------------C--------------GGG-	------------------C----G---------GGG-	C---C-------C-----CA---G---------GGG-	CA--CT-T----C----CCA--TG--CCC----GGGG	C---C--T----C-----CA---G----C----GGG-	C---C--T----C-TGT-CA---G----C----GGG-	C---C--TA---CT----CA---GT---C-T-TGGG-	C--AC-----T-C-----CA---G-------C-GGG-	C---C-A---TTC-----CA-T-G-----T---GGG-	C---C-----T-CT----CA---G-T-------GGG-	N-G204R, N-R203K, ORF1a-G519S, ORF1a-V3281L, ORF1b-D795N, ORF1b-K469N, ORF1b-L1673P, ORF1b-P314L, ORF1b-R1687C, ORF3a-Q57H, S-D614G, S-L54F
EPI_ISL_638526	genotype_15	no	2	19A-4	20C-1	7	2	4	6942,12627,14488,18986	TTTGTCCCTGTCTTCACTCGCCCTGGTGTCCTCGGGA	--C------AG--C------T--G---------AAC-	--C-------G--C---------G---------AAC-	--C-------G--C----T------------------	--C-------G--C-----------------------	----------G--C-----------------------	--C-------G--C---------G-------------	C-C-C-----G-CC-----A---G-------------	CAC-CT-T--G-CC---C-A--TG--CCC-------G	C-C-C--T--G-CC-----A---G----C--------	C-C-C--T--G-CCTGT--A---G----C--------	C-C-C--TA-G-C------A---GT---C-T-T----	C-CAC-------CC-----A---G-------C-----	C-C-C-A----TCC-----A-T-G-----T-------	C-C-C-------C------A---G-T-----------	N-A90S, N-P199L, N-P67S, ORF1a-L3352F, ORF1a-L3606F, ORF1a-M2606I, ORF1a-S2625F, ORF1a-T265I, ORF1a-T2967I, ORF1b-A2513V, ORF1b-N1653D, ORF1b-P314L, ORF1b-R2613C, ORF3a-G172V, ORF3a-Q57H, ORF8-S24L, S-D614G
EPI_ISL_640053	genotype_348	no	2	20B-1	20A-3	3	2	1	26188	TTCGTCCCTAGCTCCACTCGTCCGGGTGTCCTCGGGA	---------------------------------AAC-	---------G----------C------------AAC-	---------G--------T-C--T-------------	---------G----------C--T-------------	--T------G----------C--T-------------	---------G----------C----------------	C---C----G--C------AC----------------	CA--CT-T-G--C----C-AC-T---CCC-------G	C---C--T-G--C------AC-------C--------	C---C--T-G--C-TGT--AC-------C--------	C---C--TAG--CT-----AC---T---C-T-T----	C--AC----GT-C------AC----------C-----	C---C-A--GTTC------ACT-------T-------	C---C----GT-CT-----AC----T-----------	ORF1a-G3278S, ORF1a-T1246I, ORF1b-P314L, S-D614G
EPI_ISL_643463	genotype_62	yes	2	19A-2	20A-1	7	2	4	6942,12627,24365,27007	TTCGTCCCTGTCTCCACTTGCCCGGGTGTCCTCGGGA	---------AG-------C-T------------AAC-	----------G-------C--------------AAC-	----------G------------T-------------	----------G-------C----T-------------	--T-------G-------C----T-------------	----------G-------C------------------	C---C-----G-C-----CA-----------------	CA--CT-T--G-C----CCA--T---CCC-------G	C---C--T--G-C-----CA--------C--------	C---C--T--G-C-TGT-CA--------C--------	C---C--TA-G-CT----CA----T---C-T-T----	C--AC-------C-----CA-----------C-----	C---C-A----TC-----CA-T-------T-------	C---C-------CT----CA-----T-----------	N-D377Y, ORF1a-I2501T, ORF1a-L3606F, ORF1b-H1213Y, ORF1b-P218L, ORF1b-P314L, S-D614G, S-G181V, S-L18F, S-N439K
EPI_ISL_659721	genotype_62	yes	2	19A-2	20A-1	7	2	4	6942,12627,24365,27007	TTCGTCCCTGTCTCCACTTGCCCGGGTGTCCTCGGGA	---------AG-------C-T------------AAC-	----------G-------C--------------AAC-	----------G------------T-------------	----------G-------C----T-------------	--T-------G-------C----T-------------	----------G-------C------------------	C---C-----G-C-----CA-----------------	CA--CT-T--G-C----CCA--T---CCC-------G	C---C--T--G-C-----CA--------C--------	C---C--T--G-C-TGT-CA--------C--------	C---C--TA-G-CT----CA----T---C-T-T----	C--AC-------C-----CA-----------C-----	C---C-A----TC-----CA-T-------T-------	C---C-------CT----CA-----T-----------
EPI_ISL_644727	genotype_255	no	2	19A-1	19A-3	3	2	1	12288	CTCGCCCCTGGTCCCACTCACTCGGGTGTTCTCGGGA	T---T----A-CT------GTC-------C---AAC-	T---T------CT------G-C-------C---AAC-	T---T------CT-----TG-C-T-----C-------	T---T------CT------G-C-T-----C-------	T-T-T------CT------G-C-T-----C-------	T---T------CT------G-C-------C-------	-----------C---------C-------C-------	-A---T-T---C-----C---CT---CCCC------G	-------T---C---------C------CC-------	-------T---C--TGT----C------CC-------	-------TA--C-T-------C--T---CCT-T----	---A------TC---------C-------C-C-----	------A---T--------------------------	----------TC-T-------C---T---C-------	N-P13L
EPI_ISL_644730	genotype_168	no	2	19A-1	19A-3	3	2	1	12288	CTCGCCCCTGGTCCCACTCACTCGGGTGTTCTCGGGA	T---T----A-CT------GTC-------C---AAC-	T---T------CT------G-C-------C---AAC-	T---T------CT-----TG-C-T-----C-------	T---T------CT------G-C-T-----C-------	T-T-T------CT------G-C-T-----C-------	T---T------CT------G-C-------C-------	-----------C---------C-------C-------	-A---T-T---C-----C---CT---CCCC------G	-------T---C---------C------CC-------	-------T---C--TGT----C------CC-------	-------TA--C-T-------C--T---CCT-T----	---A------TC---------C-------C-C-----	------A---T--------------------------	----------TC-T-------C---T---C-------	N-P13L
EPI_ISL_644877	genotype_469	no	2	19A-4	20C-1	7	2	4	6942,12627,14488,18986	TTTGTCCCTGTCTTCACTCGCCCTGGTGTCCTCGGGA	--C------AG--C------T--G---------AAC-	--C-------G--C---------G---------AAC-	--C-------G--C----T------------------	--C-------G--C-----------------------	----------G--C-----------------------	--C-------G--C---------G-------------	C-C-C-----G-CC-----A---G-------------	CAC-CT-T--G-CC---C-A--TG--CCC-------G	C-C-C--T--G-CC-----A---G----C--------	C-C-C--T--G-CCTGT--A---G----C--------	C-C-C--TA-G-C------A---GT---C-T-T----	C-CAC-------CC-----A---G-------C-----	C-C-C-A----TCC-----A-T-G-----T-------	C-C-C-------C------A---G-T-----------	N-P199L, N-P67S, ORF1a-L3352F, ORF1a-L3606F, ORF1a-M2606I, ORF1a-M3684I, ORF1a-T1429I, ORF1a-T265I, ORF1b-N1653D, ORF1b-P314L, ORF1b-R2613C, ORF3a-G172V, ORF3a-L73I, ORF3a-Q57H, ORF3a-R134S, ORF8-S24L, S-D614G
EPI_ISL_645414	genotype_46	no	2	19A-2	20A-1	7	2	4	6942,12627,24365,27007	TTCGTCCCTGTCTCCACTTGCCCGGGTGTCCTCGGGA	---------AG-------C-T------------AAC-	----------G-------C--------------AAC-	----------G------------T-------------	----------G-------C----T-------------	--T-------G-------C----T-------------	----------G-------C------------------	C---C-----G-C-----CA-----------------	CA--CT-T--G-C----CCA--T---CCC-------G	C---C--T--G-C-----CA--------C--------	C---C--T--G-C-TGT-CA--------C--------	C---C--TA-G-CT----CA----T---C-T-T----	C--AC-------C-----CA-----------C-----	C---C-A----TC-----CA-T-------T-------	C---C-------CT----CA-----T-----------	N-A220V, ORF1a-A2554V, ORF1a-L3606F, ORF1a-T2181I, ORF1b-P314L, S-A222V, S-D614G, S-L5F, S-M153I
EPI_ISL_649985	genotype_37	no	2	19A-4	20C-1	7	2	4	6942,12627,14488,18986	TTTGTCCCTGTCTTCACTCGCCCTGGTGTCCTCGGGA	--C------AG--C------T--G---------AAC-	--C-------G--C---------G---------AAC-	--C-------G--C----T------------------	--C-------G--C-----------------------	----------G--C-----------------------	--C-------G--C---------G-------------	C-C-C-----G-CC-----A---G-------------	CAC-CT-T--G-CC---C-A--TG--CCC-------G	C-C-C--T--G-CC-----A---G----C--------	C-C-C--T--G-CCTGT--A---G----C--------	C-C-C--TA-G-C------A---GT---C-T-T----	C-CAC-------CC-----A---G-------C-----	C-C-C-A----TCC-----A-T-G-----T-------	C-C-C-------C------A---G-T-----------	N-D377Y, N-P199L, N-P67S, N-Q229R, ORF1a-K2497N, ORF1a-L3352F, ORF1a-L3606F, ORF1a-M2606I, ORF1a-T265I, ORF1b-N1653D, ORF1b-P1427S, ORF1b-P314L, ORF1b-R2613C, ORF3a-G172V, ORF3a-Q57H, ORF8-S24L, S-D614G
EPI_ISL_650052	genotype_707	no	2	20B-2	20C-1	2	3	1	27104	TTTGTCCCTGGCTCCACTCGCCCTGGTGTCCTCAACA	--C------A----------T--G-------------	--C--------------------G-------------	--C---------------T--------------GGG-	--C------------------------------GGG-	---------------------------------GGG-	--C--------------------G---------GGG-	C-C-C-------C------A---G---------GGG-	CAC-CT-T----C----C-A--TG--CCC----GGGG	C-C-C--T----C------A---G----C----GGG-	C-C-C--T----C-TGT--A---G----C----GGG-	C-C-C--TA---CT-----A---GT---C-T-TGGG-	C-CAC-----T-C------A---G-------C-GGG-	C-C-C-A---TTC------A-T-G-----T---GGG-	C-C-C-----T-CT-----A---G-T-------GGG-	N-G204R, N-P67S, N-R203K, ORF1a-K3353R, ORF1a-L3352F, ORF1a-T265I, ORF1b-K2557R, ORF1b-N1653D, ORF1b-P1223L, ORF1b-P314L, ORF1b-R2613C, ORF3a-A54S, ORF3a-G172V, ORF3a-Q57H, S-D614G
EPI_ISL_654277	genotype_443	no	2	19A-4	20A-3	5	2	4	6942,12627,14488,18986	TTCGTCCCTGTCTTCACTCGCCCGGGTGTCCTCGGGA	---------AG--C------T------------AAC-	----------G--C-------------------AAC-	----------G--C----T----T-------------	----------G--C---------T-------------	--T-------G--C---------T-------------	----------G--C-----------------------	C---C-----G-CC-----A-----------------	CA--CT-T--G-CC---C-A--T---CCC-------G	C---C--T--G-CC-----A--------C--------	C---C--T--G-CCTGT--A--------C--------	C---C--TA-G-C------A----T---C-T-T----	C--AC-------CC-----A-----------C-----	C---C-A----TCC-----A-T-------T-------	C---C-------C------A-----T-----------	N-A220V, ORF1a-L2609F, ORF1a-L3606F, ORF1b-P314L, ORF3a-V112F, S-A222V, S-D614G
EPI_ISL_656816	genotype_46	no	2	19A-2	20A-1	7	2	4	6942,12627,24365,27007	TTCGTCCCTGTCTCCACTTGCCCGGGTGTCCTCGGGA	---------AG-------C-T------------AAC-	----------G-------C--------------AAC-	----------G------------T-------------	----------G-------C----T-------------	--T-------G-------C----T-------------	----------G-------C------------------	C---C-----G-C-----CA-----------------	CA--CT-T--G-C----CCA--T---CCC-------G	C---C--T--G-C-----CA--------C--------	C---C--T--G-C-TGT-CA--------C--------	C---C--TA-G-CT----CA----T---C-T-T----	C--AC-------C-----CA-----------C-----	C---C-A----TC-----CA-T-------T-------	C---C-------CT----CA-----T-----------	N-A220V, ORF1a-A2554V, ORF1a-L3606F, ORF1a-T2181I, ORF1b-P314L, S-A222V, S-D614G, S-L5F, S-M153I
EPI_ISL_645474	genotype_46	no	2	19A-2	20A-1	7	2	4	6942,12627,24365,27007	TTCGTCCCTGTCTCCACTTGCCCGGGTGTCCTCGGGA	---------AG-------C-T------------AAC-	----------G-------C--------------AAC-	----------G------------T-------------	----------G-------C----T-------------	--T-------G-------C----T-------------	----------G-------C------------------	C---C-----G-C-----CA-----------------	CA--CT-T--G-C----CCA--T---CCC-------G	C---C--T--G-C-----CA--------C--------	C---C--T--G-C-TGT-CA--------C--------	C---C--TA-G-CT----CA----T---C-T-T----	C--AC-------C-----CA-----------C-----	C---C-A----TC-----CA-T-------T-------	C---C-------CT----CA-----T-----------
EPI_ISL_658194	genotype_577	no	2	20A-1	19B-1	2	13	4	2989,5861,24680,26028	TTCGTTCCTGGCTCCACTTGCCCGGGTGTCCTCGGGA	-----C---A--------C-T------------AAC-	-----C------------C--------------AAC-	-----C-----------------T-------------	-----C------------C----T-------------	--T--C------------C----T-------------	-----C------------C------------------	C---CC------C-----CA-----------------	CA--C--T----C----CCA--T---CCC-------G	C---CC-T----C-----CA--------C--------	C---CC-T----C-TGT-CA--------C--------	C---CC-TA---CT----CA----T---C-T-T----	C--ACC----T-C-----CA-----------C-----	C---CCA---TTC-----CA-T-------T-------	C---CC----T-CT----CA-----T-----------	N-A220V, ORF1a-P971L, ORF1a-R3662H, ORF1b-P314L, ORF3a-V77F, S-A222V, S-D614G, S-L18F
EPI_ISL_660070	genotype_414	yes	2	20B-2	19B-1	2	14	2	20951,25263	TTCGTCCCTGGCTCCACTCACCTGGGTGTCCTCAACA	---------A---------GT-C--------------	-------------------G--C--------------	------------------TG--CT---------GGG-	-------------------G--CT---------GGG-	--T----------------G--CT---------GGG-	-------------------G--C----------GGG-	C---C-------C---------C----------GGG-	CA--CT-T----C----C--------CCC----GGGG	C---C--T----C---------C-----C----GGG-	C---C--T----C-TGT-----C-----C----GGG-	C---C--TA---CT--------C-T---C-T-TGGG-	C--AC-----T-C---------C--------C-GGG-	C---C-A---TTC--------TC------T---GGG-	C---C-----T-CT--------C--T-------GGG-	N-G204R, N-M210I, N-R203K, N-T166I, ORF1a-A1851V, ORF1a-D953H, ORF1a-E1205K, ORF1b-A1521V, ORF1b-N189S, ORF1b-P314L, ORF1b-T1774I, ORF3a-W45L
EPI_ISL_661306	genotype_78	no	2	19A-1	20A-3	2	2	1	8604	CTCGCCCCTGGCTCCACTCGCCCGGGTGTCCTCGGGA	T---T----A----------T------------AAC-	T---T----------------------------AAC-	T---T-------------T----T-------------	T---T------------------T-------------	T-T-T------------------T-------------	T---T--------------------------------	------------C------A-----------------	-A---T-T----C----C-A--T---CCC-------G	-------T----C------A--------C--------	-------T----C-TGT--A--------C--------	-------TA---CT-----A----T---C-T-T----	---A------T-C------A-----------C-----	------A---TTC------A-T-------T-------	----------T-CT-----A-----T-----------	ORF1a-D1547N, ORF1b-P314L, S-D614G
EPI_ISL_662613	genotype_621	no	2	19A-3	20A-2	8	2	3	12288,13951,26819	TTCGTCCCTGGTTCCACTCGCCCTGGTGTTCTCGGGA	---------A-C--------T--G-----C---AAC-	-----------C-----------G-----C---AAC-	-----------C------T----------C-------	-----------C-----------------C-------	--T--------C-----------------C-------	-----------C-----------G-----C-------	C---C------CC------A---G-----C-------	CA--CT-T---CC----C-A--TG--CCCC------G	C---C--T---CC------A---G----CC-------	C---C--T---CC-TGT--A---G----CC-------	C---C--TA--CCT-----A---GT---CCT-T----	C--AC-----TCC------A---G-----C-C-----	C---C-A---T-C------A-T-G-------------	C---C-----TCCT-----A---G-T---C-------	N-P13L, N-S194L, ORF1a-Q2702H, ORF1a-S2625F, ORF1b-A1643V, ORF1b-D2386F, ORF1b-K2385N, ORF1b-P314L, ORF3a-Q57H, S-D614G, S-S151I, S-T723I
EPI_ISL_665179	genotype_590	no	3	19A-4	20A-3	4	3	4	1521,12627,14488,24655	CTCGTCCCTGGCCCCACTCGCCCGGTTGTCCTCGGGA	T--------A--T-------T----G-------AAC-	T-----------T------------G-------AAC-	T-----------T-----T----T-G-----------	T-----------T----------T-G-----------	T-T---------T----------T-G-----------	T-----------T------------G-----------	----C--------------A-----G-----------	-A--CT-T---------C-A--T--GCCC-------G	----C--T-----------A-----G--C--------	----C--T------TGT--A-----G--C--------	----C--TA----T-----A----TG--C-T-T----	---AC-----T--------A-----G-----C-----	----C-A---TT-------A-T---G---T-------	----C-----T--T-----A-----------------	ORF1a-P765S, ORF3a-A23S, ORF3a-G251V, S-D614G
EPI_ISL_665228	genotype_553	yes	2	19A-2	20A-3	2	5	3	701,18787,25927	TTCACCCCTGTCCCCACTCGCCCGGGTGTCCCCGGGA	---GT----AG-T-------T----------T-AAC-	---GT-----G-T------------------T-AAC-	---GT-----G-T-----T----T-------T-----	---GT-----G-T----------T-------T-----	--TGT-----G-T----------T-------T-----	---GT-----G-T------------------T-----	C--G------G--------A-----------T-----	CA-G-T-T--G------C-A--T---CCC--T----G	C--G---T--G--------A--------C--T-----	C--G---T--G---TGT--A--------C--T-----	C--G---TA-G--T-----A----T---C-TTT----	C------------------A-----------------	C--G--A----T-------A-T-------T-T-----	C--G---------T-----A-----T-----T-----	M-S4F, N-A220V, ORF1a-D25G, ORF1a-L1507F, ORF1a-L3602F, ORF1a-L3606F, ORF1a-T882N, ORF1a-V2665I, ORF1a-V378I, ORF1b-A1620V, ORF1b-T1354I, ORF3a-T223A, ORF3a-V112F, ORF8-I9F, S-D614G, S-P174H, S-R158G, S-R357K
EPI_ISL_666901	genotype_15	no	2	19A-4	20C-1	7	2	4	6942,12627,14488,18986	TTTGTCCCTGTCTTCACTCGCCCTGGTGTCCTCGGGA	--C------AG--C------T--G---------AAC-	--C-------G--C---------G---------AAC-	--C-------G--C----T------------------	--C-------G--C-----------------------	----------G--C-----------------------	--C-------G--C---------G-------------	C-C-C-----G-CC-----A---G-------------	CAC-CT-T--G-CC---C-A--TG--CCC-------G	C-C-C--T--G-CC-----A---G----C--------	C-C-C--T--G-CCTGT--A---G----C--------	C-C-C--TA-G-C------A---GT---C-T-T----	C-CAC-------CC-----A---G-------C-----	C-C-C-A----TCC-----A-T-G-----T-------	C-C-C-------C------A---G-T-----------	N-D377Y, N-P199L, N-P67S, ORF1a-L3352F, ORF1a-L3606F, ORF1a-M2606I, ORF1a-T265I, ORF1b-N1653D, ORF1b-P314L, ORF1b-V2089F, ORF3a-G172V, ORF3a-Q57H, ORF8-S24L, S-D614G
EPI_ISL_666915	genotype_15	no	2	19A-4	20C-1	7	2	4	6942,12627,14488,18986	TTTGTCCCTGTCTTCACTCGCCCTGGTGTCCTCGGGA	--C------AG--C------T--G---------AAC-	--C-------G--C---------G---------AAC-	--C-------G--C----T------------------	--C-------G--C-----------------------	----------G--C-----------------------	--C-------G--C---------G-------------	C-C-C-----G-CC-----A---G-------------	CAC-CT-T--G-CC---C-A--TG--CCC-------G	C-C-C--T--G-CC-----A---G----C--------	C-C-C--T--G-CCTGT--A---G----C--------	C-C-C--TA-G-C------A---GT---C-T-T----	C-CAC-------CC-----A---G-------C-----	C-C-C-A----TCC-----A-T-G-----T-------	C-C-C-------C------A---G-T-----------	N-D377Y, N-P199L, N-P67S, ORF1a-L3352F, ORF1a-L3606F, ORF1a-M2606I, ORF1a-T265I, ORF1b-N1653D, ORF1b-P314L, ORF1b-V2089F, ORF3a-G172V, ORF3a-Q57H, ORF8-S24L, S-D614G
EPI_ISL_667064	genotype_698	no	2	19A-4	20C-1	7	2	4	6942,12627,14488,18986	TTTGTCCCTGTCTTCACTCGCCCTGGTGTCCTCGGGA	--C------AG--C------T--G---------AAC-	--C-------G--C---------G---------AAC-	--C-------G--C----T------------------	--C-------G--C-----------------------	----------G--C-----------------------	--C-------G--C---------G-------------	C-C-C-----G-CC-----A---G-------------	CAC-CT-T--G-CC---C-A--TG--CCC-------G	C-C-C--T--G-CC-----A---G----C--------	C-C-C--T--G-CCTGT--A---G----C--------	C-C-C--TA-G-C------A---GT---C-T-T----	C-CAC-------CC-----A---G-------C-----	C-C-C-A----TCC-----A-T-G-----T-------	C-C-C-------C------A---G-T-----------	M-L34F, N-P199L, N-P67S, ORF1a-L3352F, ORF1a-L3606F, ORF1a-M2606I, ORF1a-T265I, ORF1b-N1653D, ORF1b-P314L, ORF1b-R2613C, ORF3a-G172V, ORF3a-Q57H, S-D215G, S-D614G
EPI_ISL_667652	genotype_155	yes	2	19A-3	20A-1	9	2	1	24628	TTCGTCCCTGGCTCCACTTGCCCGGGTGTTCTCGGGA	---------A--------C-T--------C---AAC-	------------------C----------C---AAC-	-----------------------T-----C-------	------------------C----T-----C-------	--T---------------C----T-----C-------	------------------C----------C-------	C---C-------C-----CA---------C-------	CA--CT-T----C----CCA--T---CCCC------G	C---C--T----C-----CA--------CC-------	C---C--T----C-TGT-CA--------CC-------	C---C--TA---CT----CA----T---CCT-T----	C--AC-----T-C-----CA---------C-C-----	C---C-A---TTC-----CA-T---------------	C---C-----T-CT----CA-----T---C-------	N-P13L, ORF1b-P314L, ORF3a-T151N, ORF8-A51V, S-D614G, S-S1242I
EPI_ISL_668447	genotype_63	no	2	19A-2	20A-2	6	2	2	2099,12627	TTCGCCCCTGTCTCCACTCGCCCTGGTGTCCTCGGGA	----T----AG---------T--G---------AAC-	----T-----G------------G---------AAC-	----T-----G-------T------------------	----T-----G--------------------------	--T-T-----G--------------------------	----T-----G------------G-------------	C---------G-C------A---G-------------	CA---T-T--G-C----C-A--TG--CCC-------G	C------T--G-C------A---G----C--------	C------T--G-C-TGT--A---G----C--------	C------TA-G-CT-----A---GT---C-T-T----	C--A--------C------A---G-------C-----	C-----A----TC------A-T-G-----T-------	C-----------CT-----A---G-T-----------	N-T205I, ORF1a-L3606F, ORF1a-T346I, ORF1b-M657I, ORF1b-P314L, ORF3a-Q57H, S-D614G, S-H1159Y
EPI_ISL_670159	genotype_8	yes	2	20C-1	19B-4	2	11	4	5791,9011,14488,18986	TTTGTCCTTGGCTTCACTCGCCCTGGTGTCCTCGGGA	--C----C-A---C------T--G---------AAC-	--C----C-----C---------G---------AAC-	--C----C-----C----T------------------	--C----C-----C-----------------------	-------C-----C-----------------------	--C----C-----C---------G-------------	C-C-C--C----CC-----A---G-------------	CAC-CT------CC---C-A--TG--CCC-------G	C-C-C-------CC-----A---G----C--------	C-C-C-------CCTGT--A---G----C--------	C-C-C---A---C------A---GT---C-T-T----	C-CAC--C--T-CC-----A---G-------C-----	C-C-C-AC--TTCC-----A-T-G-----T-------	C-C-C--C--T-C------A---G-T-----------	N-P199L, N-P344S, N-P67S, ORF1a-L3352F, ORF1a-M2606I, ORF1a-N1062S, ORF1a-N3537S, ORF1a-T265I, ORF1b-N1653D, ORF1b-P314L, ORF1b-R2613C, ORF3a-G172V, ORF3a-Q57H, ORF8-S24L, S-D614G
EPI_ISL_670706	genotype_69	yes	2	20B-2	19A-3	2	10	4	8579,12288,23548,26002	TTCGTCCCTGTCTCCACTCGCTCGGGTGTCCTCAACA	---------AG---------TC---------------	----------G----------C---------------	----------G-------T--C-T---------GGG-	----------G----------C-T---------GGG-	--T-------G----------C-T---------GGG-	----------G----------C-----------GGG-	C---C-----G-C------A-C-----------GGG-	CA--CT-T--G-C----C-A-CT---CCC----GGGG	C---C--T--G-C------A-C------C----GGG-	C---C--T--G-C-TGT--A-C------C----GGG-	C---C--TA-G-CT-----A-C--T---C-T-TGGG-	C--AC-------C------A-C---------C-GGG-	C---C-A----TC------A---------T---GGG-	C---C-------CT-----A-C---T-------GGG-	N-G204R, N-R203K, N-S194L, ORF1a-L3606F, ORF1a-P361S, ORF1b-P314L, ORF1b-T730I, ORF3a-H182Y, ORF3a-P25S, S-D614G, S-S1147L, S-Y453F
EPI_ISL_671765	genotype_185	yes	5	19B-3	19B-1	5	5	4	1715,18280,25263,27285	CACGCCCTTGGCCCTGTCCACCTGGGTCCCCTCGGGG	TT--T--C-A--T-CACT-GT-C----GT----AACA	TT--T--C----T-CACT-G--C----GT----AACA	TT--T--C----T-CACTTG--CT---GT-------A	TT--T--C----T-CACT-G--CT---GT-------A	TTT-T--C----T-CACT-G--CT---GT-------A	TT--T--C----T-CACT-G--C----GT-------A	-T-----C------CACT----C----GT-------A	-----T--------CAC---------C----------	-T------------CACT----C----G--------A	-T---------------T----C----G--------A	-T------A----TCACT----C-T--G--T-T---A	-T-A---C--T---CACT----C----GT--C----A	-T----AC--TT--CACT---TC----GTT------A	-T-----C--T--TCACT----C--T-GT-------A	N-A208G, ORF1a-D75E, ORF1a-M1588K, ORF1a-M4071I, ORF1b-F1757L, ORF1b-P1427L, ORF1b-Y1464C, ORF8-L84S, ORF8-V100L, ORF8-V62L
EPI_ISL_671905	genotype_101	no	2	19A-2	20A-1	7	2	4	6942,12627,24365,27007	TTCGTCCCTGTCTCCACTTGCCCGGGTGTCCTCGGGA	---------AG-------C-T------------AAC-	----------G-------C--------------AAC-	----------G------------T-------------	----------G-------C----T-------------	--T-------G-------C----T-------------	----------G-------C------------------	C---C-----G-C-----CA-----------------	CA--CT-T--G-C----CCA--T---CCC-------G	C---C--T--G-C-----CA--------C--------	C---C--T--G-C-TGT-CA--------C--------	C---C--TA-G-CT----CA----T---C-T-T----	C--AC-------C-----CA-----------C-----	C---C-A----TC-----CA-T-------T-------	C---C-------CT----CA-----T-----------	N-A220V, ORF1a-I3771T, ORF1a-L3606F, ORF1a-T1881I, ORF1b-P314L, S-A222V, S-D614G, S-L18F
EPI_ISL_671904	genotype_101	no	2	19A-2	20A-1	7	2	4	6942,12627,24365,27007	TTCGTCCCTGTCTCCACTTGCCCGGGTGTCCTCGGGA	---------AG-------C-T------------AAC-	----------G-------C--------------AAC-	----------G------------T-------------	----------G-------C----T-------------	--T-------G-------C----T-------------	----------G-------C------------------	C---C-----G-C-----CA-----------------	CA--CT-T--G-C----CCA--T---CCC-------G	C---C--T--G-C-----CA--------C--------	C---C--T--G-C-TGT-CA--------C--------	C---C--TA-G-CT----CA----T---C-T-T----	C--AC-------C-----CA-----------C-----	C---C-A----TC-----CA-T-------T-------	C---C-------CT----CA-----T-----------
EPI_ISL_671907	genotype_101	no	2	19A-2	20A-1	7	2	4	6942,12627,24365,27007	TTCGTCCCTGTCTCCACTTGCCCGGGTGTCCTCGGGA	---------AG-------C-T------------AAC-	----------G-------C--------------AAC-	----------G------------T-------------	----------G-------C----T-------------	--T-------G-------C----T-------------	----------G-------C------------------	C---C-----G-C-----CA-----------------	CA--CT-T--G-C----CCA--T---CCC-------G	C---C--T--G-C-----CA--------C--------	C---C--T--G-C-TGT-CA--------C--------	C---C--TA-G-CT----CA----T---C-T-T----	C--AC-------C-----CA-----------C-----	C---C-A----TC-----CA-T-------T-------	C---C-------CT----CA-----T-----------
EPI_ISL_671906	genotype_101	no	2	19A-2	20A-1	7	2	4	6942,12627,24365,27007	TTCGTCCCTGTCTCCACTTGCCCGGGTGTCCTCGGGA	---------AG-------C-T------------AAC-	----------G-------C--------------AAC-	----------G------------T-------------	----------G-------C----T-------------	--T-------G-------C----T-------------	----------G-------C------------------	C---C-----G-C-----CA-----------------	CA--CT-T--G-C----CCA--T---CCC-------G	C---C--T--G-C-----CA--------C--------	C---C--T--G-C-TGT-CA--------C--------	C---C--TA-G-CT----CA----T---C-T-T----	C--AC-------C-----CA-----------C-----	C---C-A----TC-----CA-T-------T-------	C---C-------CT----CA-----T-----------	N-A220V, ORF1a-I3771T, ORF1a-L3606F, ORF1a-T1881I, ORF1b-P314L, S-A222V, S-D614G, S-L18F
EPI_ISL_672098	genotype_637	no	2	20B-2	19A-2	2	8	3	6942,12627,28764	TTCGTCCCTGTCTCCACTCGCCCGGGTGTCCTCAAGA	---------AG---------T--------------C-	----------G------------------------C-	----------G-------T----T---------GG--	----------G------------T---------GG--	--T-------G------------T---------GG--	----------G----------------------GG--	C---C-----G-C------A-------------GG--	CA--CT-T--G-C----C-A--T---CCC----GG-G	C---C--T--G-C------A--------C----GG--	C---C--T--G-C-TGT--A--------C----GG--	C---C--TA-G-CT-----A----T---C-T-TGG--	C--AC-------C------A-----------C-GG--	C---C-A----TC------A-T-------T---GG--	C---C-------CT-----A-----T-------GG--	N-R203K, N-S194L, ORF1a-L3606F, ORF1a-M1083I, ORF1b-P314L, ORF1b-V1092I, S-D614G
EPI_ISL_677539	genotype_15	no	2	19A-4	20C-1	7	2	4	6942,12627,14488,18986	TTTGTCCCTGTCTTCACTCGCCCTGGTGTCCTCGGGA	--C------AG--C------T--G---------AAC-	--C-------G--C---------G---------AAC-	--C-------G--C----T------------------	--C-------G--C-----------------------	----------G--C-----------------------	--C-------G--C---------G-------------	C-C-C-----G-CC-----A---G-------------	CAC-CT-T--G-CC---C-A--TG--CCC-------G	C-C-C--T--G-CC-----A---G----C--------	C-C-C--T--G-CCTGT--A---G----C--------	C-C-C--TA-G-C------A---GT---C-T-T----	C-CAC-------CC-----A---G-------C-----	C-C-C-A----TCC-----A-T-G-----T-------	C-C-C-------C------A---G-T-----------	N-D377Y, N-P199L, N-P67S, ORF1a-L3352F, ORF1a-L3606F, ORF1a-M2606I, ORF1a-T265I, ORF1a-T4207I, ORF1b-N1653D, ORF1b-P314L, ORF1b-R2613C, ORF3a-G172V, ORF3a-Q57H, ORF8-S24L, S-D614G
EPI_ISL_677598	genotype_40	no	2	19A-4	20C-1	7	2	4	6942,12627,14488,18986	TTTGTCCCTGTCTTCACTCGCCCTGGTGTCCTCGGGA	--C------AG--C------T--G---------AAC-	--C-------G--C---------G---------AAC-	--C-------G--C----T------------------	--C-------G--C-----------------------	----------G--C-----------------------	--C-------G--C---------G-------------	C-C-C-----G-CC-----A---G-------------	CAC-CT-T--G-CC---C-A--TG--CCC-------G	C-C-C--T--G-CC-----A---G----C--------	C-C-C--T--G-CCTGT--A---G----C--------	C-C-C--TA-G-C------A---GT---C-T-T----	C-CAC-------CC-----A---G-------C-----	C-C-C-A----TCC-----A-T-G-----T-------	C-C-C-------C------A---G-T-----------	N-D377Y, N-P199L, N-P67S, ORF1a-L3352F, ORF1a-L3606F, ORF1a-M2606I, ORF1a-T265I, ORF1b-K1383R, ORF1b-N1653D, ORF1b-P314L, ORF1b-R2613C, ORF3a-G172V, ORF3a-Q57H, ORF8-S24L, S-D614G, S-Q677H
EPI_ISL_677630	genotype_15	no	2	19A-4	20C-1	7	2	4	6942,12627,14488,18986	TTTGTCCCTGTCTTCACTCGCCCTGGTGTCCTCGGGA	--C------AG--C------T--G---------AAC-	--C-------G--C---------G---------AAC-	--C-------G--C----T------------------	--C-------G--C-----------------------	----------G--C-----------------------	--C-------G--C---------G-------------	C-C-C-----G-CC-----A---G-------------	CAC-CT-T--G-CC---C-A--TG--CCC-------G	C-C-C--T--G-CC-----A---G----C--------	C-C-C--T--G-CCTGT--A---G----C--------	C-C-C--TA-G-C------A---GT---C-T-T----	C-CAC-------CC-----A---G-------C-----	C-C-C-A----TCC-----A-T-G-----T-------	C-C-C-------C------A---G-T-----------	N-P199L, N-P67S, ORF1a-L3352F, ORF1a-L3606F, ORF1a-M2606I, ORF1a-T265I, ORF1b-M115I, ORF1b-N1653D, ORF1b-P314L, ORF1b-R2613C, ORF3a-G172V, ORF3a-Q57H, ORF8-S24L, S-D614G
EPI_ISL_677935	genotype_181	no	2	19A-4	20A-3	5	2	2	14488,24655	TTCGTCCCTGGCTTCACTCACCCGGGTGTCCTCGGGA	---------A---C-----GT------------AAC-	-------------C-----G-------------AAC-	-------------C----TG---T-------------	-------------C-----G---T-------------	--T----------C-----G---T-------------	-------------C-----G-----------------	C---C-------CC-----------------------	CA--CT-T----CC---C----T---CCC-------G	C---C--T----CC--------------C--------	C---C--T----CCTGT-----------C--------	C---C--TA---C-----------T---C-T-T----	C--AC-----T-CC-----------------C-----	C---C-A---TTCC-------T-------T-------	C---C-----T-C------------T-----------	N-T135N, ORF1b-P314L
EPI_ISL_677947	genotype_159	no	2	19A-1	20A-1	4	2	1	21022	TTCGTCCCTGGCTCCACTTACCCGGGTGTCCTCGGGA	---------A--------CGT------------AAC-	------------------CG-------------AAC-	-------------------G---T-------------	------------------CG---T-------------	--T---------------CG---T-------------	------------------CG-----------------	C---C-------C-----C------------------	CA--CT-T----C----CC---T---CCC-------G	C---C--T----C-----C---------C--------	C---C--T----C-TGT-C---------C--------	C---C--TA---CT----C-----T---C-T-T----	C--AC-----T-C-----C------------C-----	C---C-A---TTC-----C--T-------T-------	C---C-----T-CT----C------T-----------	N-S194L, ORF1a-S3643P, ORF1b-P314L, ORF1b-S1186F
EPI_ISL_677958	genotype_530	no	3	20A-1	19B-2	3	5	4	1521,11477,21022,24365	TTCGCCCTTGGCTCCACTTACCCTGGTGTCCTCGGGA	----T--C-A--------CGT--G---------AAC-	----T--C----------CG---G---------AAC-	----T--C-----------G-----------------	----T--C----------CG-----------------	--T-T--C----------CG-----------------	----T--C----------CG---G-------------	C------C----C-----C----G-------------	CA---T------C----CC---TG--CCC-------G	C-----------C-----C----G----C--------	C-----------C-TGT-C----G----C--------	C-------A---CT----C----GT---C-T-T----	C--A---C--T-C-----C----G-------C-----	C-----AC--TTC-----C--T-G-----T-------	C------C--T-CT----C----G-T-----------	N-Y298F, ORF1b-P314L, ORF3a-Q57H
EPI_ISL_677966	genotype_92	no	2	20B-2	19B-2	2	7	4	5791,11477,18787,25655	TTCGTCCTTGGCTCCACTCACCCGGGTGTCCTCAACA	-------C-A---------GT----------------	-------C-----------G-----------------	-------C----------TG---T---------GGG-	-------C-----------G---T---------GGG-	--T----C-----------G---T---------GGG-	-------C-----------G-------------GGG-	C---C--C----C--------------------GGG-	CA--CT------C----C----T---CCC----GGGG	C---C-------C---------------C----GGG-	C---C-------C-TGT-----------C----GGG-	C---C---A---CT----------T---C-T-TGGG-	C--AC--C--T-C------------------C-GGG-	C---C-AC--TTC--------T-------T---GGG-	C---C--C--T-CT-----------T-------GGG-	N-G204R, N-R203K, ORF1b-P314L, ORF3a-Q185K
EPI_ISL_678037	genotype_308	no	2	19A-2	20A-1	7	2	4	6942,12627,21022,24365	TTCGTCCCTGTCTCCACTTACCCTGGTGTCCTCGGGA	---------AG-------CGT--G---------AAC-	----------G-------CG---G---------AAC-	----------G--------G-----------------	----------G-------CG-----------------	--T-------G-------CG-----------------	----------G-------CG---G-------------	C---C-----G-C-----C----G-------------	CA--CT-T--G-C----CC---TG--CCC-------G	C---C--T--G-C-----C----G----C--------	C---C--T--G-C-TGT-C----G----C--------	C---C--TA-G-CT----C----GT---C-T-T----	C--AC-------C-----C----G-------C-----	C---C-A----TC-----C--T-G-----T-------	C---C-------CT----C----G-T-----------	ORF1a-L3606F, ORF1b-P314L, ORF3a-Q57H
EPI_ISL_678042	genotype_247	no	3	20A-2	19B-2	3	4	5	5791,11477,18787,24365,26735	TTCGTCCTTGGCTCCACTCACCCTGGTGCCCTCGGGA	-------C-A---------GT--G----T----AAC-	-------C-----------G---G----T----AAC-	-------C----------TG--------T--------	-------C-----------G--------T--------	--T----C-----------G--------T--------	-------C-----------G---G----T--------	C---C--C----C----------G----T--------	CA--CT------C----C----TG--CC--------G	C---C-------C----------G-------------	C---C-------C-TGT------G-------------	C---C---A---CT---------GT-----T-T----	C--AC--C--T-C----------G----T--C-----	C---C-AC--TTC--------T-G----TT-------	C---C--C--T-CT---------G-T--T--------	ORF1b-A2132S, ORF1b-F2106L, ORF1b-P314L, ORF8-L84S
EPI_ISL_678044	genotype_132	no	2	20A-1	19B-2	2	6	4	5791,11477,21022,24365	TTCGTCCTTGGCTCCACTTACCCTGGTGTCCTCGGGA	-------C-A--------CGT--G---------AAC-	-------C----------CG---G---------AAC-	-------C-----------G-----------------	-------C----------CG-----------------	--T----C----------CG-----------------	-------C----------CG---G-------------	C---C--C----C-----C----G-------------	CA--CT------C----CC---TG--CCC-------G	C---C-------C-----C----G----C--------	C---C-------C-TGT-C----G----C--------	C---C---A---CT----C----GT---C-T-T----	C--AC--C--T-C-----C----G-------C-----	C---C-AC--TTC-----C--T-G-----T-------	C---C--C--T-CT----C----G-T-----------	N-S194L, ORF1b-P314L, ORF3a-Q57H
EPI_ISL_678045	genotype_55	no	2	19A-1	20A-1	4	2	3	1521,8604,24365	TTCGCCCCTGGCTCCACTTGCCCGGGTGTCCTCGGGA	----T----A--------C-T------------AAC-	----T-------------C--------------AAC-	----T------------------T-------------	----T-------------C----T-------------	--T-T-------------C----T-------------	----T-------------C------------------	C-----------C-----CA-----------------	CA---T-T----C----CCA--T---CCC-------G	C------T----C-----CA--------C--------	C------T----C-TGT-CA--------C--------	C------TA---CT----CA----T---C-T-T----	C--A------T-C-----CA-----------C-----	C-----A---TTC-----CA-T-------T-------	C---------T-CT----CA-----T-----------	ORF1a-S713L, ORF1b-P314L, S-D614G
EPI_ISL_678047	genotype_130	no	2	19A-1	20A-1	4	2	1	21022	TTCGTCCCTGGCTCCACTTACCCGGGTGTCCTCGGGA	---------A--------CGT------------AAC-	------------------CG-------------AAC-	-------------------G---T-------------	------------------CG---T-------------	--T---------------CG---T-------------	------------------CG-----------------	C---C-------C-----C------------------	CA--CT-T----C----CC---T---CCC-------G	C---C--T----C-----C---------C--------	C---C--T----C-TGT-C---------C--------	C---C--TA---CT----C-----T---C-T-T----	C--AC-----T-C-----C------------C-----	C---C-A---TTC-----C--T-------T-------	C---C-----T-CT----C------T-----------	ORF8-P36L
EPI_ISL_678050	genotype_49	no	2	19A-1	20A-2	3	2	4	1521,8604,18787,24365	TTCGCCCCTGGCTCCACTCACCCTGGTGTCCTCGGGA	----T----A---------GT--G---------AAC-	----T--------------G---G---------AAC-	----T-------------TG-----------------	----T--------------G-----------------	--T-T--------------G-----------------	----T--------------G---G-------------	C-----------C----------G-------------	CA---T-T----C----C----TG--CCC-------G	C------T----C----------G----C--------	C------T----C-TGT------G----C--------	C------TA---CT---------GT---C-T-T----	C--A------T-C----------G-------C-----	C-----A---TTC--------T-G-----T-------	C---------T-CT---------G-T-----------	ORF1b-P314L
EPI_ISL_678066	genotype_74	no	2	19A-1	20A-3	2	2	2	1521,18787	CTCGTCCCTGGCTCCACTCACCCGGGTGTCCTCGGGA	T--------A---------GT------------AAC-	T------------------G-------------AAC-	T-----------------TG---T-------------	T------------------G---T-------------	T-T----------------G---T-------------	T------------------G-----------------	----C-------C------------------------	-A--CT-T----C----C----T---CCC-------G	----C--T----C---------------C--------	----C--T----C-TGT-----------C--------	----C--TA---CT----------T---C-T-T----	---AC-----T-C------------------C-----	----C-A---TTC--------T-------T-------	----C-----T-CT-----------T-----------	ORF1b-G219C, ORF1b-P314L
EPI_ISL_678068	genotype_407	no	3	19A-1	20A-1	3	3	3	8604,16524,21022	TTCGTCCCTGGCCCCACTTACCCGGGTGTCCTCGGGA	---------A--T-----CGT------------AAC-	------------T-----CG-------------AAC-	------------T------G---T-------------	------------T-----CG---T-------------	--T---------T-----CG---T-------------	------------T-----CG-----------------	C---C-------------C------------------	CA--CT-T---------CC---T---CCC-------G	C---C--T----------C---------C--------	C---C--T------TGT-C---------C--------	C---C--TA----T----C-----T---C-T-T----	C--AC-----T-------C------------C-----	C---C-A---TT------C--T-------T-------	C---C-----T--T----C------T-----------
EPI_ISL_678076	genotype_49	no	2	19A-1	20A-2	3	2	4	1521,8604,18787,24365	TTCGCCCCTGGCTCCACTCACCCTGGTGTCCTCGGGA	----T----A---------GT--G---------AAC-	----T--------------G---G---------AAC-	----T-------------TG-----------------	----T--------------G-----------------	--T-T--------------G-----------------	----T--------------G---G-------------	C-----------C----------G-------------	CA---T-T----C----C----TG--CCC-------G	C------T----C----------G----C--------	C------T----C-TGT------G----C--------	C------TA---CT---------GT---C-T-T----	C--A------T-C----------G-------C-----	C-----A---TTC--------T-G-----T-------	C---------T-CT---------G-T-----------	ORF1a-R184S, ORF1b-P314L
EPI_ISL_678090	genotype_502	yes	3	19A-2	20A-1	6	3	4	2099,12627,24365,27007	TTCGCCCCTGTCTCCACTTGCCCGGGTGTCCTCGGGA	----T----AG-------C-T------------AAC-	----T-----G-------C--------------AAC-	----T-----G------------T-------------	----T-----G-------C----T-------------	--T-T-----G-------C----T-------------	----T-----G-------C------------------	C---------G-C-----CA-----------------	CA---T-T--G-C----CCA--T---CCC-------G	C------T--G-C-----CA--------C--------	C------T--G-C-TGT-CA--------C--------	C------TA-G-CT----CA----T---C-T-T----	C--A--------C-----CA-----------C-----	C-----A----TC-----CA-T-------T-------	C-----------CT----CA-----T-----------	N-S194L, ORF1a-A3220V, ORF1a-L1546I, ORF1a-L3606F, ORF1b-P314L, S-D614G
EPI_ISL_678101	genotype_399	no	2	19A-1	20A-1	4	2	1	8604	CTCGCCCCTGGCTCCACTTGCCCTGGTGTCCTCGGGA	T---T----A--------C-T--G---------AAC-	T---T-------------C----G---------AAC-	T---T--------------------------------	T---T-------------C------------------	T-T-T-------------C------------------	T---T-------------C----G-------------	------------C-----CA---G-------------	-A---T-T----C----CCA--TG--CCC-------G	-------T----C-----CA---G----C--------	-------T----C-TGT-CA---G----C--------	-------TA---CT----CA---GT---C-T-T----	---A------T-C-----CA---G-------C-----	------A---TTC-----CA-T-G-----T-------	----------T-CT----CA---G-T-----------	ORF1b-P314L, ORF3a-Q57H, S-D614G
EPI_ISL_678115	genotype_49	no	2	19A-1	20A-2	3	2	4	1521,8604,18787,24365	TTCGCCCCTGGCTCCACTCACCCTGGTGTCCTCGGGA	----T----A---------GT--G---------AAC-	----T--------------G---G---------AAC-	----T-------------TG-----------------	----T--------------G-----------------	--T-T--------------G-----------------	----T--------------G---G-------------	C-----------C----------G-------------	CA---T-T----C----C----TG--CCC-------G	C------T----C----------G----C--------	C------T----C-TGT------G----C--------	C------TA---CT---------GT---C-T-T----	C--A------T-C----------G-------C-----	C-----A---TTC--------T-G-----T-------	C---------T-CT---------G-T-----------	ORF1b-E1728G, ORF1b-P314L, ORF3a-Q57H
EPI_ISL_678128	genotype_133	no	2	19A-1	20A-3	2	2	3	1521,8604,18787	TTCGCCCCTGGCTCCACTCACCCGGGTGTCCTCGGGA	----T----A---------GT------------AAC-	----T--------------G-------------AAC-	----T-------------TG---T-------------	----T--------------G---T-------------	--T-T--------------G---T-------------	----T--------------G-----------------	C-----------C------------------------	CA---T-T----C----C----T---CCC-------G	C------T----C---------------C--------	C------T----C-TGT-----------C--------	C------TA---CT----------T---C-T-T----	C--A------T-C------------------C-----	C-----A---TTC--------T-------T-------	C---------T-CT-----------T-----------	ORF1b-P314L, ORF8-P36L, S-S205F
EPI_ISL_678137	genotype_31	no	2	19A-1	20A-2	3	2	3	1521,18787,24365	CTCGTCCCTGGCTCCACTCACCCTGGTGTCCTCGGGA	T--------A---------GT--G---------AAC-	T------------------G---G---------AAC-	T-----------------TG-----------------	T------------------G-----------------	T-T----------------G-----------------	T------------------G---G-------------	----C-------C----------G-------------	-A--CT-T----C----C----TG--CCC-------G	----C--T----C----------G----C--------	----C--T----C-TGT------G----C--------	----C--TA---CT---------GT---C-T-T----	---AC-----T-C----------G-------C-----	----C-A---TTC--------T-G-----T-------	----C-----T-CT---------G-T-----------	ORF1b-P314L, ORF3a-Q57H
EPI_ISL_678139	genotype_307	no	2	20A-3	19B-2	2	4	4	5791,11477,18787,25655	TTCGTCCTTGGCTCCACTCACCCGGGTGTCCTCGGGA	-------C-A---------GT------------AAC-	-------C-----------G-------------AAC-	-------C----------TG---T-------------	-------C-----------G---T-------------	--T----C-----------G---T-------------	-------C-----------G-----------------	C---C--C----C------------------------	CA--CT------C----C----T---CCC-------G	C---C-------C---------------C--------	C---C-------C-TGT-----------C--------	C---C---A---CT----------T---C-T-T----	C--AC--C--T-C------------------C-----	C---C-AC--TTC--------T-------T-------	C---C--C--T-CT-----------T-----------	ORF1b-P314L
EPI_ISL_678176	genotype_201	no	2	19A-1	20A-1	4	2	1	21022	TTCGTCCCTGGCTCCACTTACCCGGGTGTCCTCGGGA	---------A--------CGT------------AAC-	------------------CG-------------AAC-	-------------------G---T-------------	------------------CG---T-------------	--T---------------CG---T-------------	------------------CG-----------------	C---C-------C-----C------------------	CA--CT-T----C----CC---T---CCC-------G	C---C--T----C-----C---------C--------	C---C--T----C-TGT-C---------C--------	C---C--TA---CT----C-----T---C-T-T----	C--AC-----T-C-----C------------C-----	C---C-A---TTC-----C--T-------T-------	C---C-----T-CT----C------T-----------	N-S194L, ORF1b-P314L
EPI_ISL_678231	genotype_261	no	3	20A-1	19B-2	3	5	5	1521,5791,11477,21022,24365	CTCGTCCTTGGCTCCACTTACCCTGGTGTCCTCGGGA	T------C-A--------CGT--G---------AAC-	T------C----------CG---G---------AAC-	T------C-----------G-----------------	T------C----------CG-----------------	T-T----C----------CG-----------------	T------C----------CG---G-------------	----C--C----C-----C----G-------------	-A--CT------C----CC---TG--CCC-------G	----C-------C-----C----G----C--------	----C-------C-TGT-C----G----C--------	----C---A---CT----C----GT---C-T-T----	---AC--C--T-C-----C----G-------C-----	----C-AC--TTC-----C--T-G-----T-------	----C--C--T-CT----C----G-T-----------	ORF1b-P314L, ORF3a-Q57H
EPI_ISL_678232	genotype_663	no	3	20A-1	19B-2	3	5	5	1521,5791,11477,21022,24365	CTCGTCCTTGGCTCCACTTACCCTGGTGTCCTCGGGA	T------C-A--------CGT--G---------AAC-	T------C----------CG---G---------AAC-	T------C-----------G-----------------	T------C----------CG-----------------	T-T----C----------CG-----------------	T------C----------CG---G-------------	----C--C----C-----C----G-------------	-A--CT------C----CC---TG--CCC-------G	----C-------C-----C----G----C--------	----C-------C-TGT-C----G----C--------	----C---A---CT----C----GT---C-T-T----	---AC--C--T-C-----C----G-------C-----	----C-AC--TTC-----C--T-G-----T-------	----C--C--T-CT----C----G-T-----------	N-N285I, N-S202N, ORF1a-A3571V, ORF1a-D2032Y, ORF1a-E2607D, ORF1a-G4287V, ORF1a-P4290L, ORF1a-S3121P, ORF1a-S3946L, ORF1a-T1521K, ORF1a-V559M, ORF1b-A738V, ORF3a-Q57H
EPI_ISL_678246	genotype_55	no	2	19A-1	20A-1	4	2	3	1521,8604,24365	TTCGCCCCTGGCTCCACTTGCCCGGGTGTCCTCGGGA	----T----A--------C-T------------AAC-	----T-------------C--------------AAC-	----T------------------T-------------	----T-------------C----T-------------	--T-T-------------C----T-------------	----T-------------C------------------	C-----------C-----CA-----------------	CA---T-T----C----CCA--T---CCC-------G	C------T----C-----CA--------C--------	C------T----C-TGT-CA--------C--------	C------TA---CT----CA----T---C-T-T----	C--A------T-C-----CA-----------C-----	C-----A---TTC-----CA-T-------T-------	C---------T-CT----CA-----T-----------	ORF1a-T2319S, ORF1b-P2321S, ORF1b-P314L, S-D614G
EPI_ISL_679851	genotype_61	no	2	19A-4	20A-3	5	2	4	6942,12627,14488,18986	TTCGTCCCTGTCTTCACTCGCCCGGGTGTCCTCGGGA	---------AG--C------T------------AAC-	----------G--C-------------------AAC-	----------G--C----T----T-------------	----------G--C---------T-------------	--T-------G--C---------T-------------	----------G--C-----------------------	C---C-----G-CC-----A-----------------	CA--CT-T--G-CC---C-A--T---CCC-------G	C---C--T--G-CC-----A--------C--------	C---C--T--G-CCTGT--A--------C--------	C---C--TA-G-C------A----T---C-T-T----	C--AC-------CC-----A-----------C-----	C---C-A----TCC-----A-T-------T-------	C---C-------C------A-----T-----------	N-A220V, ORF1a-A2554V, ORF1a-L3606F, ORF1a-T2181I, ORF1b-P314L, S-A222V, S-D614G
EPI_ISL_681702	genotype_328	yes	2	20B-1	19A-1	5	4	2	1521,23449	CTCGTCCCTAGCTCCACTCGCCCGGGTGTCCTCGGGA	T-------------------T------------AAC-	T--------G-----------------------AAC-	T--------G--------T----T-------------	T--------G-------------T-------------	T-T------G-------------T-------------	T--------G---------------------------	----C----G--C------A-----------------	-A--CT-T-G--C----C-A--T---CCC-------G	----C--T-G--C------A--------C--------	----C--T-G--C-TGT--A--------C--------	----C--TAG--CT-----A----T---C-T-T----	---AC----GT-C------A-----------C-----	----C-A--GTTC------A-T-------T-------	----C----GT-CT-----A-----T-----------	ORF1a-D203N, ORF1a-D953H, ORF1a-G3278S, ORF1a-G603A, ORF1a-L3006P, ORF1a-T1246I, ORF1a-T609I, ORF1b-P314L, ORF3a-Q38P, S-D614G, S-K964R
EPI_ISL_681703	genotype_192	yes	2	20B-2	19A-1	2	5	3	1521,18787,26024	CTCGTCCCTGGCTCCACTCACCCGGGTGTCCTCAACA	T--------A---------GT----------------	T------------------G-----------------	T-----------------TG---T---------GGG-	T------------------G---T---------GGG-	T-T----------------G---T---------GGG-	T------------------G-------------GGG-	----C-------C--------------------GGG-	-A--CT-T----C----C----T---CCC----GGGG	----C--T----C---------------C----GGG-	----C--T----C-TGT-----------C----GGG-	----C--TA---CT----------T---C-T-TGGG-	---AC-----T-C------------------C-GGG-	----C-A---TTC--------T-------T---GGG-	----C-----T-CT-----------T-------GGG-	N-G204R, N-R203K, ORF1a-A1049V, ORF1a-A2621T, ORF1a-G2534A, ORF1a-K3162E, ORF1a-S2261F, ORF1a-S538P, ORF1a-T1022I, ORF1a-T609I, ORF1b-P314L, ORF3a-Q38P, S-K964R
EPI_ISL_681929	genotype_31	no	2	19A-1	20A-2	3	2	3	1521,18787,24365	CTCGTCCCTGGCTCCACTCACCCTGGTGTCCTCGGGA	T--------A---------GT--G---------AAC-	T------------------G---G---------AAC-	T-----------------TG-----------------	T------------------G-----------------	T-T----------------G-----------------	T------------------G---G-------------	----C-------C----------G-------------	-A--CT-T----C----C----TG--CCC-------G	----C--T----C----------G----C--------	----C--T----C-TGT------G----C--------	----C--TA---CT---------GT---C-T-T----	---AC-----T-C----------G-------C-----	----C-A---TTC--------T-G-----T-------	----C-----T-CT---------G-T-----------	ORF1a-V751M, ORF1b-P314L, ORF3a-Q57H
EPI_ISL_682103	genotype_15	no	2	19A-4	20C-1	7	2	4	6942,12627,14488,18986	TTTGTCCCTGTCTTCACTCGCCCTGGTGTCCTCGGGA	--C------AG--C------T--G---------AAC-	--C-------G--C---------G---------AAC-	--C-------G--C----T------------------	--C-------G--C-----------------------	----------G--C-----------------------	--C-------G--C---------G-------------	C-C-C-----G-CC-----A---G-------------	CAC-CT-T--G-CC---C-A--TG--CCC-------G	C-C-C--T--G-CC-----A---G----C--------	C-C-C--T--G-CCTGT--A---G----C--------	C-C-C--TA-G-C------A---GT---C-T-T----	C-CAC-------CC-----A---G-------C-----	C-C-C-A----TCC-----A-T-G-----T-------	C-C-C-------C------A---G-T-----------	N-P199L, N-P67S, ORF1a-L3352F, ORF1a-L3606F, ORF1a-M2606I, ORF1a-T265I, ORF1b-N1653D, ORF1b-P314L, ORF1b-R2613C, ORF3a-G172V, ORF3a-Q57H, ORF3a-S252P, ORF8-S24L, S-D614G, S-L18F
EPI_ISL_682107	genotype_15	no	2	19A-4	20C-1	7	2	4	6942,12627,14488,18986	TTTGTCCCTGTCTTCACTCGCCCTGGTGTCCTCGGGA	--C------AG--C------T--G---------AAC-	--C-------G--C---------G---------AAC-	--C-------G--C----T------------------	--C-------G--C-----------------------	----------G--C-----------------------	--C-------G--C---------G-------------	C-C-C-----G-CC-----A---G-------------	CAC-CT-T--G-CC---C-A--TG--CCC-------G	C-C-C--T--G-CC-----A---G----C--------	C-C-C--T--G-CCTGT--A---G----C--------	C-C-C--TA-G-C------A---GT---C-T-T----	C-CAC-------CC-----A---G-------C-----	C-C-C-A----TCC-----A-T-G-----T-------	C-C-C-------C------A---G-T-----------
EPI_ISL_682115	genotype_398	yes	2	20B-2	20C-1	2	3	1	27104	TTTGTCCCTGGCTCCACTCGCCCTGGTGTCCTCAACA	--C------A----------T--G-------------	--C--------------------G-------------	--C---------------T--------------GGG-	--C------------------------------GGG-	---------------------------------GGG-	--C--------------------G---------GGG-	C-C-C-------C------A---G---------GGG-	CAC-CT-T----C----C-A--TG--CCC----GGGG	C-C-C--T----C------A---G----C----GGG-	C-C-C--T----C-TGT--A---G----C----GGG-	C-C-C--TA---CT-----A---GT---C-T-TGGG-	C-CAC-----T-C------A---G-------C-GGG-	C-C-C-A---TTC------A-T-G-----T---GGG-	C-C-C-----T-CT-----A---G-T-------GGG-	N-G204R, N-R203K, ORF1a-T265I, ORF1b-P314L, ORF1b-T132I, ORF1b-T730I, ORF3a-Q57H, S-D614G
EPI_ISL_682182	genotype_15	no	2	19A-4	20C-1	7	2	4	6942,12627,14488,18986	TTTGTCCCTGTCTTCACTCGCCCTGGTGTCCTCGGGA	--C------AG--C------T--G---------AAC-	--C-------G--C---------G---------AAC-	--C-------G--C----T------------------	--C-------G--C-----------------------	----------G--C-----------------------	--C-------G--C---------G-------------	C-C-C-----G-CC-----A---G-------------	CAC-CT-T--G-CC---C-A--TG--CCC-------G	C-C-C--T--G-CC-----A---G----C--------	C-C-C--T--G-CCTGT--A---G----C--------	C-C-C--TA-G-C------A---GT---C-T-T----	C-CAC-------CC-----A---G-------C-----	C-C-C-A----TCC-----A-T-G-----T-------	C-C-C-------C------A---G-T-----------	N-P151L, N-P199L, N-P67S, ORF1a-L3352F, ORF1a-L3606F, ORF1a-M2606I, ORF1a-T265I, ORF1b-N1653D, ORF1b-P314L, ORF1b-R2613C, ORF3a-G172V, ORF3a-Q57H, ORF3a-S252P, ORF8-S24L, S-D614G
EPI_ISL_683067	genotype_69	yes	2	20B-2	19A-3	2	10	4	8579,12288,23548,26002	TTCGTCCCTGTCTCCACTCGCTCGGGTGTCCTCAACA	---------AG---------TC---------------	----------G----------C---------------	----------G-------T--C-T---------GGG-	----------G----------C-T---------GGG-	--T-------G----------C-T---------GGG-	----------G----------C-----------GGG-	C---C-----G-C------A-C-----------GGG-	CA--CT-T--G-C----C-A-CT---CCC----GGGG	C---C--T--G-C------A-C------C----GGG-	C---C--T--G-C-TGT--A-C------C----GGG-	C---C--TA-G-CT-----A-C--T---C-T-TGGG-	C--AC-------C------A-C---------C-GGG-	C---C-A----TC------A---------T---GGG-	C---C-------CT-----A-C---T-------GGG-	N-G204R, N-R203K, N-S194L, ORF1a-L3606F, ORF1a-P361S, ORF1b-P314L, ORF1b-T730I, ORF3a-H182Y, ORF3a-P25S, S-D614G, S-S1147L, S-Y453F
EPI_ISL_683068	genotype_69	yes	2	20B-2	19A-3	2	10	4	8579,12288,23548,26002	TTCGTCCCTGTCTCCACTCGCTCGGGTGTCCTCAACA	---------AG---------TC---------------	----------G----------C---------------	----------G-------T--C-T---------GGG-	----------G----------C-T---------GGG-	--T-------G----------C-T---------GGG-	----------G----------C-----------GGG-	C---C-----G-C------A-C-----------GGG-	CA--CT-T--G-C----C-A-CT---CCC----GGGG	C---C--T--G-C------A-C------C----GGG-	C---C--T--G-C-TGT--A-C------C----GGG-	C---C--TA-G-CT-----A-C--T---C-T-TGGG-	C--AC-------C------A-C---------C-GGG-	C---C-A----TC------A---------T---GGG-	C---C-------CT-----A-C---T-------GGG-
EPI_ISL_683069	genotype_528	yes	2	20B-2	19A-3	2	10	4	8579,12288,23548,26002	TTCGTCCCTGTCTCCACTCGCTCGGGTGTCCTCAACA	---------AG---------TC---------------	----------G----------C---------------	----------G-------T--C-T---------GGG-	----------G----------C-T---------GGG-	--T-------G----------C-T---------GGG-	----------G----------C-----------GGG-	C---C-----G-C------A-C-----------GGG-	CA--CT-T--G-C----C-A-CT---CCC----GGGG	C---C--T--G-C------A-C------C----GGG-	C---C--T--G-C-TGT--A-C------C----GGG-	C---C--TA-G-CT-----A-C--T---C-T-TGGG-	C--AC-------C------A-C---------C-GGG-	C---C-A----TC------A---------T---GGG-	C---C-------CT-----A-C---T-------GGG-	N-G204R, N-R203K, N-S194L, ORF1a-L3606F, ORF1a-P361S, ORF1b-P314L, ORF1b-T730I, ORF3a-H182Y, ORF3a-P25S, S-D614G, S-S1147L, S-Y453F
EPI_ISL_683728	genotype_95	no	2	19A-4	20C-1	7	2	4	6942,12627,14488,18986	TTTGTCCCTGTCTTCACTCGCCCTGGTGTCCTCGGGA	--C------AG--C------T--G---------AAC-	--C-------G--C---------G---------AAC-	--C-------G--C----T------------------	--C-------G--C-----------------------	----------G--C-----------------------	--C-------G--C---------G-------------	C-C-C-----G-CC-----A---G-------------	CAC-CT-T--G-CC---C-A--TG--CCC-------G	C-C-C--T--G-CC-----A---G----C--------	C-C-C--T--G-CCTGT--A---G----C--------	C-C-C--TA-G-C------A---GT---C-T-T----	C-CAC-------CC-----A---G-------C-----	C-C-C-A----TCC-----A-T-G-----T-------	C-C-C-------C------A---G-T-----------	N-P199L, N-P67S, ORF1a-L3352F, ORF1a-L3606F, ORF1a-M2606I, ORF1a-T265I, ORF1b-N1653D, ORF1b-P314L, ORF1b-R2613C, ORF3a-G172V, ORF3a-Q57H, ORF8-S24L, ORF8-S67F, S-D614G, S-L141V
EPI_ISL_684129	genotype_596	no	2	20A-2	19B-2	5	2	1	24365	CTCGCCCTTGGCCCCACTCACCCTGGTGTCCTCGGGA	T---T--C-A--T------GT--G---------AAC-	T---T--C----T------G---G---------AAC-	T---T--C----T-----TG-----------------	T---T--C----T------G-----------------	T-T-T--C----T------G-----------------	T---T--C----T------G---G-------------	-------C---------------G-------------	-A---T-----------C----TG--CCC-------G	-----------------------G----C--------	--------------TGT------G----C--------	--------A----T---------GT---C-T-T----	---A---C--T------------G-------C-----	------AC--TT---------T-G-----T-------	-------C--T--T---------G-T-----------	N-P13T, ORF3a-Q57H
EPI_ISL_691706	genotype_245	yes	2	20A-3	19B-4	2	9	3	1521,28282,28642	CTCGTCCCTGGCTCCACTCGCCCGGGTGTCTTCGGGA	T--------A----------T---------C--AAC-	T-----------------------------C--AAC-	T-----------------T----T------C------	T----------------------T------C------	T-T--------------------T------C------	T-----------------------------C------	----C-------C------A----------C------	-A--CT-T----C----C-A--T---CCC-C-----G	----C--T----C------A--------C-C------	----C--T----C-TGT--A--------C-C------	----C--TA---CT-----A----T---C---T----	---AC-----T-C------A----------CC-----	----C-A---TTC------A-T-------TC------	----C-----T-CT-----A-----T----C------	N-A220V, N-Q229H, ORF1b-P314L, S-A222V, S-D1163Y, S-D215V, S-D614G, S-G1167V
EPI_ISL_691716	genotype_692	no	2	19A-1	20A-3	2	2	1	8604	CTCGCCCCTGGCTCCACTCGCCCGGGTGTCCTCGGGA	T---T----A----------T------------AAC-	T---T----------------------------AAC-	T---T-------------T----T-------------	T---T------------------T-------------	T-T-T------------------T-------------	T---T--------------------------------	------------C------A-----------------	-A---T-T----C----C-A--T---CCC-------G	-------T----C------A--------C--------	-------T----C-TGT--A--------C--------	-------TA---CT-----A----T---C-T-T----	---A------T-C------A-----------C-----	------A---TTC------A-T-------T-------	----------T-CT-----A-----T-----------	N-A220V, N-K374R, ORF1b-E1167D, ORF1b-P314L, ORF1b-P452L, S-D614G
EPI_ISL_693266	genotype_6	no	2	19A-3	19B-4	10	2	4	10162,12288,28109,28366	CTCGCCCTAGTCCTCACTCACCCGTGTGCTTTTGGGA	T---T--CTAG-TC-----GT---G---TCC-CAAC-	T---T--CT-G-TC-----G----G---TCC-CAAC-	T---T--CT-G-TC----TG---TG---TCC-C----	T---T--CT-G-TC-----G---TG---TCC-C----	T-T-T--CT-G-TC-----G---TG---TCC-C----	T---T--CT-G-TC-----G----G---TCC-C----	-------CT-G--C----------G---TCC-C----	-A---T--T-G--C---C----T-G-CC-CC-C---G	--------T-G--C----------G----CC-C----	--------T-G--CTGT-------G----CC-C----	----------G------------------C-------	---A---CT----C----------G---TCCCC----	------ACT--T-C-------T--G---T-C-C----	-------CT---------------GT--TCC-C----	N-P13L, N-S197L, ORF1a-F3071Y, ORF1a-L3606F, ORF3a-G196V, ORF8-L84S
EPI_ISL_693709	genotype_18	no	2	19A-4	20C-1	7	2	4	6942,12627,14488,18986	TTTGTCCCTGTCTTCACTCGCCCTGGTGTCCTCGGGA	--C------AG--C------T--G---------AAC-	--C-------G--C---------G---------AAC-	--C-------G--C----T------------------	--C-------G--C-----------------------	----------G--C-----------------------	--C-------G--C---------G-------------	C-C-C-----G-CC-----A---G-------------	CAC-CT-T--G-CC---C-A--TG--CCC-------G	C-C-C--T--G-CC-----A---G----C--------	C-C-C--T--G-CCTGT--A---G----C--------	C-C-C--TA-G-C------A---GT---C-T-T----	C-CAC-------CC-----A---G-------C-----	C-C-C-A----TCC-----A-T-G-----T-------	C-C-C-------C------A---G-T-----------	N-P199L, N-P67S, ORF1a-A4285V, ORF1a-L3352F, ORF1a-L3606F, ORF1a-M2606I, ORF1a-N2361K, ORF1a-T265I, ORF1b-N1653D, ORF1b-P314L, ORF1b-R2613C, ORF1b-T1555I, ORF3a-G172V, ORF3a-Q57H, ORF8-S24L, S-D614G
EPI_ISL_693755	genotype_131	no	2	19A-2	20C-1	7	2	4	6942,12627,24365,27007	TTTGTCCCTGTCTCCACTCGCCCGGGTGTCCTCGGGA	--C------AG---------T------------AAC-	--C-------G----------------------AAC-	--C-------G-------T----T-------------	--C-------G------------T-------------	----------G------------T-------------	--C-------G--------------------------	C-C-C-----G-C------A-----------------	CAC-CT-T--G-C----C-A--T---CCC-------G	C-C-C--T--G-C------A--------C--------	C-C-C--T--G-C-TGT--A--------C--------	C-C-C--TA-G-CT-----A----T---C-T-T----	C-CAC-------C------A-----------C-----	C-C-C-A----TC------A-T-------T-------	C-C-C-------CT-----A-----T-----------	ORF1a-A3023V, ORF1a-L3606F, ORF1a-T265I, ORF1b-M1596I, ORF1b-P314L, S-D614G, S-G1219C, S-G142S
EPI_ISL_695063	genotype_60	no	2	20B-2	20A-1	2	3	1	27104	TTCGTCCCTGGCTCCACTTGCCCTGGTGTCCTCAACA	---------A--------C-T--G-------------	------------------C----G-------------	---------------------------------GGG-	------------------C--------------GGG-	--T---------------C--------------GGG-	------------------C----G---------GGG-	C---C-------C-----CA---G---------GGG-	CA--CT-T----C----CCA--TG--CCC----GGGG	C---C--T----C-----CA---G----C----GGG-	C---C--T----C-TGT-CA---G----C----GGG-	C---C--TA---CT----CA---GT---C-T-TGGG-	C--AC-----T-C-----CA---G-------C-GGG-	C---C-A---TTC-----CA-T-G-----T---GGG-	C---C-----T-CT----CA---G-T-------GGG-	N-G204R, N-R203K, ORF1b-K469N, ORF1b-P314L, ORF1b-R1687C, ORF3a-Q57H, S-D614G, S-V213F
EPI_ISL_695065	genotype_60	no	2	20B-2	20A-1	2	3	1	27104	TTCGTCCCTGGCTCCACTTGCCCTGGTGTCCTCAACA	---------A--------C-T--G-------------	------------------C----G-------------	---------------------------------GGG-	------------------C--------------GGG-	--T---------------C--------------GGG-	------------------C----G---------GGG-	C---C-------C-----CA---G---------GGG-	CA--CT-T----C----CCA--TG--CCC----GGGG	C---C--T----C-----CA---G----C----GGG-	C---C--T----C-TGT-CA---G----C----GGG-	C---C--TA---CT----CA---GT---C-T-TGGG-	C--AC-----T-C-----CA---G-------C-GGG-	C---C-A---TTC-----CA-T-G-----T---GGG-	C---C-----T-CT----CA---G-T-------GGG-	N-G204R, N-R203K, ORF1a-Y249F, ORF1b-P314L, ORF1b-R1687C, ORF3a-Q57H, S-D614G
EPI_ISL_695066	genotype_122	yes	2	20B-2	20A-1	2	3	1	27104	TTCGTCCCTGGCTCCACTTGCCCTGGTGTCCTCAACA	---------A--------C-T--G-------------	------------------C----G-------------	---------------------------------GGG-	------------------C--------------GGG-	--T---------------C--------------GGG-	------------------C----G---------GGG-	C---C-------C-----CA---G---------GGG-	CA--CT-T----C----CCA--TG--CCC----GGGG	C---C--T----C-----CA---G----C----GGG-	C---C--T----C-TGT-CA---G----C----GGG-	C---C--TA---CT----CA---GT---C-T-TGGG-	C--AC-----T-C-----CA---G-------C-GGG-	C---C-A---TTC-----CA-T-G-----T---GGG-	C---C-----T-CT----CA---G-T-------GGG-	N-G204R, N-R203K, ORF1b-P314L, ORF3a-Q57H, S-D614G, S-L54M
EPI_ISL_698124	genotype_364	yes	2	20A-3	19B-2	2	4	3	5791,11477,25655	TTCGTCCTTGGCTCCACTCGCCCGGGTGCCCTCGGGA	-------C-A----------T-------T----AAC-	-------C--------------------T----AAC-	-------C----------T----T----T--------	-------C---------------T----T--------	--T----C---------------T----T--------	-------C--------------------T--------	C---C--C----C------A--------T--------	CA--CT------C----C-A--T---CC--------G	C---C-------C------A-----------------	C---C-------C-TGT--A-----------------	C---C---A---CT-----A----T-----T-T----	C--AC--C--T-C------A--------T--C-----	C---C-AC--TTC------A-T------TT-------	C---C--C--T-CT-----A-----T--T--------	N-S202N, ORF1a-A2529V, ORF1a-A3958V, ORF1a-M3712I, ORF1a-V2061F, ORF1b-P314L, ORF8-L84S, S-D614G, S-I870V
EPI_ISL_698155	genotype_39	no	2	20B-2	19A-1	2	5	2	1521,18787	TTCGCCCCTGGCCCCACTCGCCCGGGTGTCCTCAACA	----T----A--T-------T----------------	----T-------T------------------------	----T-------T-----T----T---------GGG-	----T-------T----------T---------GGG-	--T-T-------T----------T---------GGG-	----T-------T--------------------GGG-	C------------------A-------------GGG-	CA---T-T---------C-A--T---CCC----GGGG	C------T-----------A--------C----GGG-	C------T------TGT--A--------C----GGG-	C------TA----T-----A----T---C-T-TGGG-	C--A------T--------A-----------C-GGG-	C-----A---TT-------A-T-------T---GGG-	C---------T--T-----A-----T-------GGG-	N-G204R, N-R203K, S-D614G, S-E583D
EPI_ISL_698162	genotype_39	no	2	20B-2	19A-1	2	5	2	1521,18787	TTCGCCCCTGGCCCCACTCGCCCGGGTGTCCTCAACA	----T----A--T-------T----------------	----T-------T------------------------	----T-------T-----T----T---------GGG-	----T-------T----------T---------GGG-	--T-T-------T----------T---------GGG-	----T-------T--------------------GGG-	C------------------A-------------GGG-	CA---T-T---------C-A--T---CCC----GGGG	C------T-----------A--------C----GGG-	C------T------TGT--A--------C----GGG-	C------TA----T-----A----T---C-T-TGGG-	C--A------T--------A-----------C-GGG-	C-----A---TT-------A-T-------T---GGG-	C---------T--T-----A-----T-------GGG-
EPI_ISL_698183	genotype_562	yes	2	19A-2	19B-2	2	3	2	4971,19495	CTCACCCTTGGCCCCACTCACCCGGGTGTCCCCGGGA	T--GT--C-A--T------GT----------T-AAC-	T--GT--C----T------G-----------T-AAC-	T--GT--C----T-----TG---T-------T-----	T--GT--C----T------G---T-------T-----	T-TGT--C----T------G---T-------T-----	T--GT--C----T------G-----------T-----	---G---C-----------------------T-----	-A-G-T-----------C----T---CCC--T----G	---G------------------------C--T-----	---G----------TGT-----------C--T-----	---G----A----T----------T---C-TTT----	-------C--T--------------------------	---G--AC--TT---------T-------T-T-----	---G---C--T--T-----------T-----T-----	ORF1a-L384F, ORF1a-M3655I, ORF1a-R207C, ORF1a-V378I, ORF1a-V627F
EPI_ISL_698226	genotype_64	no	3	20B-2	19A-1	3	4	1	18787	CTCGCCCCTGGCCCCACTCGCCCGGGTGTCCTCAACA	T---T----A--T-------T----------------	T---T-------T------------------------	T---T-------T-----T----T---------GGG-	T---T-------T----------T---------GGG-	T-T-T-------T----------T---------GGG-	T---T-------T--------------------GGG-	-------------------A-------------GGG-	-A---T-T---------C-A--T---CCC----GGGG	-------T-----------A--------C----GGG-	-------T------TGT--A--------C----GGG-	-------TA----T-----A----T---C-T-TGGG-	---A------T--------A-----------C-GGG-	------A---TT-------A-T-------T---GGG-	----------T--T-----A-----T-------GGG-	N-D377Y, N-G204R, N-R203K, S-D614G
EPI_ISL_698229	genotype_64	no	3	20B-2	19A-1	3	4	1	18787	CTCGCCCCTGGCCCCACTCGCCCGGGTGTCCTCAACA	T---T----A--T-------T----------------	T---T-------T------------------------	T---T-------T-----T----T---------GGG-	T---T-------T----------T---------GGG-	T-T-T-------T----------T---------GGG-	T---T-------T--------------------GGG-	-------------------A-------------GGG-	-A---T-T---------C-A--T---CCC----GGGG	-------T-----------A--------C----GGG-	-------T------TGT--A--------C----GGG-	-------TA----T-----A----T---C-T-TGGG-	---A------T--------A-----------C-GGG-	------A---TT-------A-T-------T---GGG-	----------T--T-----A-----T-------GGG-	M-L124I, N-G204R, N-G238C, N-R203K, S-D614G
EPI_ISL_698233	genotype_557	no	3	20B-2	19B-2	6	3	1	28394	CTCGCCCTTGGCCCCACTCACCCGGGTGCCCTCAACA	T---T--C-A--T------GT-------T--------	T---T--C----T------G--------T--------	T---T--C----T-----TG---T----T----GGG-	T---T--C----T------G---T----T----GGG-	T-T-T--C----T------G---T----T----GGG-	T---T--C----T------G--------T----GGG-	-------C--------------------T----GGG-	-A---T-----------C----T---CC-----GGGG	---------------------------------GGG-	--------------TGT----------------GGG-	--------A----T----------T-----T-TGGG-	---A---C--T-----------------T--C-GGG-	------AC--TT---------T------TT---GGG-	-------C--T--T-----------T--T----GGG-	N-G204R, N-R203K, N-S202N, ORF1a-L624I, ORF1a-M3655I, ORF8-E92K, ORF8-L84S
EPI_ISL_698240	genotype_84	no	3	20B-2	19A-1	4	3	1	26024	CTCGCCCCTGGCCCCACTCACCCGGGTGTCCTCAACA	T---T----A--T------GT----------------	T---T-------T------G-----------------	T---T-------T-----TG---T---------GGG-	T---T-------T------G---T---------GGG-	T-T-T-------T------G---T---------GGG-	T---T-------T------G-------------GGG-	---------------------------------GGG-	-A---T-T---------C----T---CCC----GGGG	-------T--------------------C----GGG-	-------T------TGT-----------C----GGG-	-------TA----T----------T---C-T-TGGG-	---A------T--------------------C-GGG-	------A---TT---------T-------T---GGG-	----------T--T-----------T-------GGG-	N-G204R, N-R203K, ORF1a-I4114V
EPI_ISL_698244	genotype_416	no	2	20B-2	19A-1	2	5	2	1521,18787	TTCGCCCCTGGCCCCACTCGCCCGGGTGTCCTCAACA	----T----A--T-------T----------------	----T-------T------------------------	----T-------T-----T----T---------GGG-	----T-------T----------T---------GGG-	--T-T-------T----------T---------GGG-	----T-------T--------------------GGG-	C------------------A-------------GGG-	CA---T-T---------C-A--T---CCC----GGGG	C------T-----------A--------C----GGG-	C------T------TGT--A--------C----GGG-	C------TA----T-----A----T---C-T-TGGG-	C--A------T--------A-----------C-GGG-	C-----A---TT-------A-T-------T---GGG-	C---------T--T-----A-----T-------GGG-	N-G204R, N-R203K, ORF1a-A138T, ORF1a-Q362K, ORF1a-V1887I, ORF3a-A98V, S-D614G
EPI_ISL_698245	genotype_39	no	2	20B-2	19A-1	2	5	2	1521,18787	TTCGCCCCTGGCCCCACTCGCCCGGGTGTCCTCAACA	----T----A--T-------T----------------	----T-------T------------------------	----T-------T-----T----T---------GGG-	----T-------T----------T---------GGG-	--T-T-------T----------T---------GGG-	----T-------T--------------------GGG-	C------------------A-------------GGG-	CA---T-T---------C-A--T---CCC----GGGG	C------T-----------A--------C----GGG-	C------T------TGT--A--------C----GGG-	C------TA----T-----A----T---C-T-TGGG-	C--A------T--------A-----------C-GGG-	C-----A---TT-------A-T-------T---GGG-	C---------T--T-----A-----T-------GGG-	N-G204R, N-R203K, ORF1a-I4114V, S-D614G, S-L5F
EPI_ISL_698248	genotype_39	no	2	20B-2	19A-1	2	5	2	1521,18787	TTCGCCCCTGGCCCCACTCGCCCGGGTGTCCTCAACA	----T----A--T-------T----------------	----T-------T------------------------	----T-------T-----T----T---------GGG-	----T-------T----------T---------GGG-	--T-T-------T----------T---------GGG-	----T-------T--------------------GGG-	C------------------A-------------GGG-	CA---T-T---------C-A--T---CCC----GGGG	C------T-----------A--------C----GGG-	C------T------TGT--A--------C----GGG-	C------TA----T-----A----T---C-T-TGGG-	C--A------T--------A-----------C-GGG-	C-----A---TT-------A-T-------T---GGG-	C---------T--T-----A-----T-------GGG-	N-G204R, N-R203K, ORF1a-I4114V, S-D614G
EPI_ISL_698252	genotype_444	no	2	20B-2	19A-1	2	5	4	1521,8604,18787,26024	TTCGCCCCTGGCTCCACTCACCCGGGTGTCCTCAACA	----T----A---------GT----------------	----T--------------G-----------------	----T-------------TG---T---------GGG-	----T--------------G---T---------GGG-	--T-T--------------G---T---------GGG-	----T--------------G-------------GGG-	C-----------C--------------------GGG-	CA---T-T----C----C----T---CCC----GGGG	C------T----C---------------C----GGG-	C------T----C-TGT-----------C----GGG-	C------TA---CT----------T---C-T-TGGG-	C--A------T-C------------------C-GGG-	C-----A---TTC--------T-------T---GGG-	C---------T-CT-----------T-------GGG-	N-G204R, N-R203K, ORF1a-I4114V, ORF1b-P314L
EPI_ISL_698285	genotype_313	no	3	20B-2	19A-1	3	4	1	18787	CTCGCCCCTGGCCCCACTCGCCCGGGTGTCCTCAACA	T---T----A--T-------T----------------	T---T-------T------------------------	T---T-------T-----T----T---------GGG-	T---T-------T----------T---------GGG-	T-T-T-------T----------T---------GGG-	T---T-------T--------------------GGG-	-------------------A-------------GGG-	-A---T-T---------C-A--T---CCC----GGGG	-------T-----------A--------C----GGG-	-------T------TGT--A--------C----GGG-	-------TA----T-----A----T---C-T-TGGG-	---A------T--------A-----------C-GGG-	------A---TT-------A-T-------T---GGG-	----------T--T-----A-----T-------GGG-	N-G204R, N-R203K, ORF1a-H3327Y, ORF1b-M1573I, S-D614G, S-E583D
EPI_ISL_698303	genotype_84	no	3	20B-2	19A-1	4	3	1	26024	CTCGCCCCTGGCCCCACTCACCCGGGTGTCCTCAACA	T---T----A--T------GT----------------	T---T-------T------G-----------------	T---T-------T-----TG---T---------GGG-	T---T-------T------G---T---------GGG-	T-T-T-------T------G---T---------GGG-	T---T-------T------G-------------GGG-	---------------------------------GGG-	-A---T-T---------C----T---CCC----GGGG	-------T--------------------C----GGG-	-------T------TGT-----------C----GGG-	-------TA----T----------T---C-T-TGGG-	---A------T--------------------C-GGG-	------A---TT---------T-------T---GGG-	----------T--T-----------T-------GGG-	N-G204R, N-R203K
EPI_ISL_698308	genotype_39	no	2	20B-2	19A-1	2	5	2	1521,18787	TTCGCCCCTGGCCCCACTCGCCCGGGTGTCCTCAACA	----T----A--T-------T----------------	----T-------T------------------------	----T-------T-----T----T---------GGG-	----T-------T----------T---------GGG-	--T-T-------T----------T---------GGG-	----T-------T--------------------GGG-	C------------------A-------------GGG-	CA---T-T---------C-A--T---CCC----GGGG	C------T-----------A--------C----GGG-	C------T------TGT--A--------C----GGG-	C------TA----T-----A----T---C-T-TGGG-	C--A------T--------A-----------C-GGG-	C-----A---TT-------A-T-------T---GGG-	C---------T--T-----A-----T-------GGG-	N-G204R, N-R203K, ORF1b-P970T, S-D614G, S-E583D
EPI_ISL_698338	genotype_87	no	3	20B-2	19A-1	3	4	2	1521,26024	TTCGCCCCTGGCCCCACTCACCCGGGTGTCCTCAACA	----T----A--T------GT----------------	----T-------T------G-----------------	----T-------T-----TG---T---------GGG-	----T-------T------G---T---------GGG-	--T-T-------T------G---T---------GGG-	----T-------T------G-------------GGG-	C--------------------------------GGG-	CA---T-T---------C----T---CCC----GGGG	C------T--------------------C----GGG-	C------T------TGT-----------C----GGG-	C------TA----T----------T---C-T-TGGG-	C--A------T--------------------C-GGG-	C-----A---TT---------T-------T---GGG-	C---------T--T-----------T-------GGG-	N-G204R, N-Q418H, N-R203K, S-E583D
EPI_ISL_698340	genotype_87	no	3	20B-2	19A-1	3	4	2	1521,26024	TTCGCCCCTGGCCCCACTCACCCGGGTGTCCTCAACA	----T----A--T------GT----------------	----T-------T------G-----------------	----T-------T-----TG---T---------GGG-	----T-------T------G---T---------GGG-	--T-T-------T------G---T---------GGG-	----T-------T------G-------------GGG-	C--------------------------------GGG-	CA---T-T---------C----T---CCC----GGGG	C------T--------------------C----GGG-	C------T------TGT-----------C----GGG-	C------TA----T----------T---C-T-TGGG-	C--A------T--------------------C-GGG-	C-----A---TT---------T-------T---GGG-	C---------T--T-----------T-------GGG-	N-G204R, N-R203K
EPI_ISL_698351	genotype_39	no	2	20B-2	19A-1	2	5	2	1521,18787	TTCGCCCCTGGCCCCACTCGCCCGGGTGTCCTCAACA	----T----A--T-------T----------------	----T-------T------------------------	----T-------T-----T----T---------GGG-	----T-------T----------T---------GGG-	--T-T-------T----------T---------GGG-	----T-------T--------------------GGG-	C------------------A-------------GGG-	CA---T-T---------C-A--T---CCC----GGGG	C------T-----------A--------C----GGG-	C------T------TGT--A--------C----GGG-	C------TA----T-----A----T---C-T-TGGG-	C--A------T--------A-----------C-GGG-	C-----A---TT-------A-T-------T---GGG-	C---------T--T-----A-----T-------GGG-	N-G204R, N-R203K, ORF1a-V1887I, S-D614G
EPI_ISL_698381	genotype_39	no	2	20B-2	19A-1	2	5	2	1521,18787	TTCGCCCCTGGCCCCACTCGCCCGGGTGTCCTCAACA	----T----A--T-------T----------------	----T-------T------------------------	----T-------T-----T----T---------GGG-	----T-------T----------T---------GGG-	--T-T-------T----------T---------GGG-	----T-------T--------------------GGG-	C------------------A-------------GGG-	CA---T-T---------C-A--T---CCC----GGGG	C------T-----------A--------C----GGG-	C------T------TGT--A--------C----GGG-	C------TA----T-----A----T---C-T-TGGG-	C--A------T--------A-----------C-GGG-	C-----A---TT-------A-T-------T---GGG-	C---------T--T-----A-----T-------GGG-	N-G204R, N-R203K, S-D614G
EPI_ISL_698310	genotype_39	no	2	20B-2	19A-1	2	5	2	1521,18787	TTCGCCCCTGGCCCCACTCGCCCGGGTGTCCTCAACA	----T----A--T-------T----------------	----T-------T------------------------	----T-------T-----T----T---------GGG-	----T-------T----------T---------GGG-	--T-T-------T----------T---------GGG-	----T-------T--------------------GGG-	C------------------A-------------GGG-	CA---T-T---------C-A--T---CCC----GGGG	C------T-----------A--------C----GGG-	C------T------TGT--A--------C----GGG-	C------TA----T-----A----T---C-T-TGGG-	C--A------T--------A-----------C-GGG-	C-----A---TT-------A-T-------T---GGG-	C---------T--T-----A-----T-------GGG-
EPI_ISL_698960	genotype_39	no	2	20B-2	19A-1	2	5	2	1521,18787	TTCGCCCCTGGCCCCACTCGCCCGGGTGTCCTCAACA	----T----A--T-------T----------------	----T-------T------------------------	----T-------T-----T----T---------GGG-	----T-------T----------T---------GGG-	--T-T-------T----------T---------GGG-	----T-------T--------------------GGG-	C------------------A-------------GGG-	CA---T-T---------C-A--T---CCC----GGGG	C------T-----------A--------C----GGG-	C------T------TGT--A--------C----GGG-	C------TA----T-----A----T---C-T-TGGG-	C--A------T--------A-----------C-GGG-	C-----A---TT-------A-T-------T---GGG-	C---------T--T-----A-----T-------GGG-
EPI_ISL_497021	genotype_39	no	2	20B-2	19A-1	2	5	2	1521,18787	TTCGCCCCTGGCCCCACTCGCCCGGGTGTCCTCAACA	----T----A--T-------T----------------	----T-------T------------------------	----T-------T-----T----T---------GGG-	----T-------T----------T---------GGG-	--T-T-------T----------T---------GGG-	----T-------T--------------------GGG-	C------------------A-------------GGG-	CA---T-T---------C-A--T---CCC----GGGG	C------T-----------A--------C----GGG-	C------T------TGT--A--------C----GGG-	C------TA----T-----A----T---C-T-TGGG-	C--A------T--------A-----------C-GGG-	C-----A---TT-------A-T-------T---GGG-	C---------T--T-----A-----T-------GGG-
EPI_ISL_698384	genotype_39	no	2	20B-2	19A-1	2	5	2	1521,18787	TTCGCCCCTGGCCCCACTCGCCCGGGTGTCCTCAACA	----T----A--T-------T----------------	----T-------T------------------------	----T-------T-----T----T---------GGG-	----T-------T----------T---------GGG-	--T-T-------T----------T---------GGG-	----T-------T--------------------GGG-	C------------------A-------------GGG-	CA---T-T---------C-A--T---CCC----GGGG	C------T-----------A--------C----GGG-	C------T------TGT--A--------C----GGG-	C------TA----T-----A----T---C-T-TGGG-	C--A------T--------A-----------C-GGG-	C-----A---TT-------A-T-------T---GGG-	C---------T--T-----A-----T-------GGG-
EPI_ISL_698382	genotype_39	no	2	20B-2	19A-1	2	5	2	1521,18787	TTCGCCCCTGGCCCCACTCGCCCGGGTGTCCTCAACA	----T----A--T-------T----------------	----T-------T------------------------	----T-------T-----T----T---------GGG-	----T-------T----------T---------GGG-	--T-T-------T----------T---------GGG-	----T-------T--------------------GGG-	C------------------A-------------GGG-	CA---T-T---------C-A--T---CCC----GGGG	C------T-----------A--------C----GGG-	C------T------TGT--A--------C----GGG-	C------TA----T-----A----T---C-T-TGGG-	C--A------T--------A-----------C-GGG-	C-----A---TT-------A-T-------T---GGG-	C---------T--T-----A-----T-------GGG-	N-G204R, N-R203K, ORF1a-I4114V, S-D614G
EPI_ISL_698404	genotype_39	no	2	20B-2	19A-1	2	5	2	1521,18787	TTCGCCCCTGGCCCCACTCGCCCGGGTGTCCTCAACA	----T----A--T-------T----------------	----T-------T------------------------	----T-------T-----T----T---------GGG-	----T-------T----------T---------GGG-	--T-T-------T----------T---------GGG-	----T-------T--------------------GGG-	C------------------A-------------GGG-	CA---T-T---------C-A--T---CCC----GGGG	C------T-----------A--------C----GGG-	C------T------TGT--A--------C----GGG-	C------TA----T-----A----T---C-T-TGGG-	C--A------T--------A-----------C-GGG-	C-----A---TT-------A-T-------T---GGG-	C---------T--T-----A-----T-------GGG-	N-G204R, N-R203K, ORF1a-V1887I, S-D614G, S-L54F
EPI_ISL_698442	genotype_380	yes	2	20B-2	19A-1	2	5	2	1521,18787	TTCGCCCCTGGCCCCACTCGCCCGGGTGTCCTCAACA	----T----A--T-------T----------------	----T-------T------------------------	----T-------T-----T----T---------GGG-	----T-------T----------T---------GGG-	--T-T-------T----------T---------GGG-	----T-------T--------------------GGG-	C------------------A-------------GGG-	CA---T-T---------C-A--T---CCC----GGGG	C------T-----------A--------C----GGG-	C------T------TGT--A--------C----GGG-	C------TA----T-----A----T---C-T-TGGG-	C--A------T--------A-----------C-GGG-	C-----A---TT-------A-T-------T---GGG-	C---------T--T-----A-----T-------GGG-	N-G204R, N-R203K, ORF1a-S1427N, ORF1a-T1567I, ORF3a-R134C, ORF7a-H47Y, S-D614G, S-L5F, S-P25T
EPI_ISL_698468	genotype_115	no	2	20B-2	19A-1	2	5	2	1521,18787	TTCGCCCCTGGCCCCACTCGCCCGGGTGTCCTCAACA	----T----A--T-------T----------------	----T-------T------------------------	----T-------T-----T----T---------GGG-	----T-------T----------T---------GGG-	--T-T-------T----------T---------GGG-	----T-------T--------------------GGG-	C------------------A-------------GGG-	CA---T-T---------C-A--T---CCC----GGGG	C------T-----------A--------C----GGG-	C------T------TGT--A--------C----GGG-	C------TA----T-----A----T---C-T-TGGG-	C--A------T--------A-----------C-GGG-	C-----A---TT-------A-T-------T---GGG-	C---------T--T-----A-----T-------GGG-	N-D103Y, N-G204R, N-R203K, ORF1a-D1036E, S-D614G
EPI_ISL_698473	genotype_555	no	2	20B-2	19A-1	2	5	1	8604	CTCGCCCCTGGCTCCACTCGCCCGGGTGTCCTCAACA	T---T----A----------T----------------	T---T--------------------------------	T---T-------------T----T---------GGG-	T---T------------------T---------GGG-	T-T-T------------------T---------GGG-	T---T----------------------------GGG-	------------C------A-------------GGG-	-A---T-T----C----C-A--T---CCC----GGGG	-------T----C------A--------C----GGG-	-------T----C-TGT--A--------C----GGG-	-------TA---CT-----A----T---C-T-TGGG-	---A------T-C------A-----------C-GGG-	------A---TTC------A-T-------T---GGG-	----------T-CT-----A-----T-------GGG-	N-G204R, N-R203K, ORF1b-P314L, S-D614G, S-E583D
EPI_ISL_698476	genotype_78	no	2	19A-1	20A-3	2	2	1	8604	CTCGCCCCTGGCTCCACTCGCCCGGGTGTCCTCGGGA	T---T----A----------T------------AAC-	T---T----------------------------AAC-	T---T-------------T----T-------------	T---T------------------T-------------	T-T-T------------------T-------------	T---T--------------------------------	------------C------A-----------------	-A---T-T----C----C-A--T---CCC-------G	-------T----C------A--------C--------	-------T----C-TGT--A--------C--------	-------TA---CT-----A----T---C-T-T----	---A------T-C------A-----------C-----	------A---TTC------A-T-------T-------	----------T-CT-----A-----T-----------	ORF1b-P314L, S-D614G
EPI_ISL_698860	genotype_78	no	2	19A-1	20A-3	2	2	1	8604	CTCGCCCCTGGCTCCACTCGCCCGGGTGTCCTCGGGA	T---T----A----------T------------AAC-	T---T----------------------------AAC-	T---T-------------T----T-------------	T---T------------------T-------------	T-T-T------------------T-------------	T---T--------------------------------	------------C------A-----------------	-A---T-T----C----C-A--T---CCC-------G	-------T----C------A--------C--------	-------T----C-TGT--A--------C--------	-------TA---CT-----A----T---C-T-T----	---A------T-C------A-----------C-----	------A---TTC------A-T-------T-------	----------T-CT-----A-----T-----------
EPI_ISL_698942	genotype_44	no	2	19A-1	20A-3	2	2	2	1521,18787	TTCGCCCCTGGCCCCACTCGCCCGGGTGTCCTCGGGA	----T----A--T-------T------------AAC-	----T-------T--------------------AAC-	----T-------T-----T----T-------------	----T-------T----------T-------------	--T-T-------T----------T-------------	----T-------T------------------------	C------------------A-----------------	CA---T-T---------C-A--T---CCC-------G	C------T-----------A--------C--------	C------T------TGT--A--------C--------	C------TA----T-----A----T---C-T-T----	C--A------T--------A-----------C-----	C-----A---TT-------A-T-------T-------	C---------T--T-----A-----T-----------	ORF1a-I4114V, ORF1a-T2154I, S-D614G
EPI_ISL_698958	genotype_39	no	2	20B-2	19A-1	2	5	2	1521,18787	TTCGCCCCTGGCCCCACTCGCCCGGGTGTCCTCAACA	----T----A--T-------T----------------	----T-------T------------------------	----T-------T-----T----T---------GGG-	----T-------T----------T---------GGG-	--T-T-------T----------T---------GGG-	----T-------T--------------------GGG-	C------------------A-------------GGG-	CA---T-T---------C-A--T---CCC----GGGG	C------T-----------A--------C----GGG-	C------T------TGT--A--------C----GGG-	C------TA----T-----A----T---C-T-TGGG-	C--A------T--------A-----------C-GGG-	C-----A---TT-------A-T-------T---GGG-	C---------T--T-----A-----T-------GGG-	N-G204R, N-R203K, ORF1a-V1887I, ORF1b-K2160N, S-D614G
EPI_ISL_698962	genotype_39	no	2	20B-2	19A-1	2	5	2	1521,18787	TTCGCCCCTGGCCCCACTCGCCCGGGTGTCCTCAACA	----T----A--T-------T----------------	----T-------T------------------------	----T-------T-----T----T---------GGG-	----T-------T----------T---------GGG-	--T-T-------T----------T---------GGG-	----T-------T--------------------GGG-	C------------------A-------------GGG-	CA---T-T---------C-A--T---CCC----GGGG	C------T-----------A--------C----GGG-	C------T------TGT--A--------C----GGG-	C------TA----T-----A----T---C-T-TGGG-	C--A------T--------A-----------C-GGG-	C-----A---TT-------A-T-------T---GGG-	C---------T--T-----A-----T-------GGG-	N-G204R, N-R203K, ORF1a-I4114V, S-D614G
EPI_ISL_699057	genotype_84	no	3	20B-2	19A-1	4	3	1	26024	CTCGCCCCTGGCCCCACTCACCCGGGTGTCCTCAACA	T---T----A--T------GT----------------	T---T-------T------G-----------------	T---T-------T-----TG---T---------GGG-	T---T-------T------G---T---------GGG-	T-T-T-------T------G---T---------GGG-	T---T-------T------G-------------GGG-	---------------------------------GGG-	-A---T-T---------C----T---CCC----GGGG	-------T--------------------C----GGG-	-------T------TGT-----------C----GGG-	-------TA----T----------T---C-T-TGGG-	---A------T--------------------C-GGG-	------A---TT---------T-------T---GGG-	----------T--T-----------T-------GGG-	N-G204R, N-R203K
EPI_ISL_699081	genotype_64	no	3	20B-2	19A-1	3	4	1	18787	CTCGCCCCTGGCCCCACTCGCCCGGGTGTCCTCAACA	T---T----A--T-------T----------------	T---T-------T------------------------	T---T-------T-----T----T---------GGG-	T---T-------T----------T---------GGG-	T-T-T-------T----------T---------GGG-	T---T-------T--------------------GGG-	-------------------A-------------GGG-	-A---T-T---------C-A--T---CCC----GGGG	-------T-----------A--------C----GGG-	-------T------TGT--A--------C----GGG-	-------TA----T-----A----T---C-T-TGGG-	---A------T--------A-----------C-GGG-	------A---TT-------A-T-------T---GGG-	----------T--T-----A-----T-------GGG-	N-D377Y, N-G204R, N-R203K, ORF1a-A2529V, ORF1b-T2548I, S-D614G, S-I870V
EPI_ISL_699135	genotype_685	no	3	20B-2	19B-2	6	3	1	28394	CTCGCCCTTGGCCCCACTCACCCGGGTGCCCTCAACA	T---T--C-A--T------GT-------T--------	T---T--C----T------G--------T--------	T---T--C----T-----TG---T----T----GGG-	T---T--C----T------G---T----T----GGG-	T-T-T--C----T------G---T----T----GGG-	T---T--C----T------G--------T----GGG-	-------C--------------------T----GGG-	-A---T-----------C----T---CC-----GGGG	---------------------------------GGG-	--------------TGT----------------GGG-	--------A----T----------T-----T-TGGG-	---A---C--T-----------------T--C-GGG-	------AC--TT---------T------TT---GGG-	-------C--T--T-----------T--T----GGG-	N-G204R, N-R203K, ORF1a-M3655I, ORF3a-A39V, ORF8-E92K, ORF8-L84S
EPI_ISL_699144	genotype_661	no	2	20A-1	19B-3	2	9	4	1521,5791,15959,17684	TTCGCCCCTGGCTCTACTTGCCCTGGTGTCCTCGGGA	----T----A----C---C-T--G---------AAC-	----T---------C---C----G---------AAC-	----T---------C----------------------	----T---------C---C------------------	--T-T---------C---C------------------	----T---------C---C----G-------------	C-----------C-C---CA---G-------------	CA---T-T----C-C--CCA--TG--CCC-------G	C------T----C-C---CA---G----C--------	C------T----C--GT-CA---G----C--------	C------TA---CTC---CA---GT---C-T-T----	C--A------T-C-C---CA---G-------C-----	C-----A---TTC-C---CA-T-G-----T-------	C---------T-CTC---CA---G-T-----------	ORF1b-G1772V, ORF1b-P1427L, ORF1b-P314L, ORF1b-T595I, ORF3a-Q57H, ORF3a-T89I, S-D614G, S-L5F
EPI_ISL_702425	genotype_609	no	2	20B-2	19A-3	2	10	4	8579,12288,26002,28478	TTCGTCCCTGTCTCCACTCGCCCGGGTGTTCTCAACA	---------AG---------T--------C-------	----------G------------------C-------	----------G-------T----T-----C---GGG-	----------G------------T-----C---GGG-	--T-------G------------T-----C---GGG-	----------G------------------C---GGG-	C---C-----G-C------A---------C---GGG-	CA--CT-T--G-C----C-A--T---CCCC---GGGG	C---C--T--G-C------A--------CC---GGG-	C---C--T--G-C-TGT--A--------CC---GGG-	C---C--TA-G-CT-----A----T---CCT-TGGG-	C--AC-------C------A---------C-C-GGG-	C---C-A----TC------A-T-----------GGG-	C---C-------CT-----A-----T---C---GGG-	N-A398V, N-D377Y, N-G204R, N-P13L, N-R203K, ORF1a-I300F, ORF1a-L3606F, ORF1a-P1786L, ORF1b-E245D, ORF1b-L1504F, ORF1b-M2025I, ORF1b-P314L, ORF1b-T2084I, ORF3a-T223I, S-D614G
EPI_ISL_703474	genotype_94	no	2	19A-3	20A-1	9	2	3	8579,12288,26819	TTCGTCCCTGTCTCCACTTGCCCTGGTGTTCTCGGGA	---------AG-------C-T--G-----C---AAC-	----------G-------C----G-----C---AAC-	----------G------------------C-------	----------G-------C----------C-------	--T-------G-------C----------C-------	----------G-------C----G-----C-------	C---C-----G-C-----CA---G-----C-------	CA--CT-T--G-C----CCA--TG--CCCC------G	C---C--T--G-C-----CA---G----CC-------	C---C--T--G-C-TGT-CA---G----CC-------	C---C--TA-G-CT----CA---GT---CCT-T----	C--AC-------C-----CA---G-----C-C-----	C---C-A----TC-----CA-T-G-------------	C---C-------CT----CA---G-T---C-------	N-P13L, N-R209I, ORF1a-L3606F, ORF1a-S2114F, ORF1b-P314L, ORF1b-S1779I, ORF3a-G188D, ORF3a-Q57H, ORF3a-V90F, S-D614G, S-T478R
EPI_ISL_706100	genotype_94	no	2	19A-3	20A-1	9	2	3	8579,12288,26819	TTCGTCCCTGTCTCCACTTGCCCTGGTGTTCTCGGGA	---------AG-------C-T--G-----C---AAC-	----------G-------C----G-----C---AAC-	----------G------------------C-------	----------G-------C----------C-------	--T-------G-------C----------C-------	----------G-------C----G-----C-------	C---C-----G-C-----CA---G-----C-------	CA--CT-T--G-C----CCA--TG--CCCC------G	C---C--T--G-C-----CA---G----CC-------	C---C--T--G-C-TGT-CA---G----CC-------	C---C--TA-G-CT----CA---GT---CCT-T----	C--AC-------C-----CA---G-----C-C-----	C---C-A----TC-----CA-T-G-------------	C---C-------CT----CA---G-T---C-------
EPI_ISL_706048	genotype_46	no	2	19A-2	20A-1	7	2	4	6942,12627,24365,27007	TTCGTCCCTGTCTCCACTTGCCCGGGTGTCCTCGGGA	---------AG-------C-T------------AAC-	----------G-------C--------------AAC-	----------G------------T-------------	----------G-------C----T-------------	--T-------G-------C----T-------------	----------G-------C------------------	C---C-----G-C-----CA-----------------	CA--CT-T--G-C----CCA--T---CCC-------G	C---C--T--G-C-----CA--------C--------	C---C--T--G-C-TGT-CA--------C--------	C---C--TA-G-CT----CA----T---C-T-T----	C--AC-------C-----CA-----------C-----	C---C-A----TC-----CA-T-------T-------	C---C-------CT----CA-----T-----------	N-A220V, ORF1a-A2554V, ORF1a-L3606F, ORF1a-T2181I, ORF1a-T4164I, ORF1b-P314L, S-A222V, S-D614G, S-L5F, S-M153I
EPI_ISL_706187	genotype_209	yes	2	19A-2	20C-1	7	2	4	6942,12627,24365,27007	TTTGTCCCTGTCTCCACTCGCCCGGGTGTCCTCGGGA	--C------AG---------T------------AAC-	--C-------G----------------------AAC-	--C-------G-------T----T-------------	--C-------G------------T-------------	----------G------------T-------------	--C-------G--------------------------	C-C-C-----G-C------A-----------------	CAC-CT-T--G-C----C-A--T---CCC-------G	C-C-C--T--G-C------A--------C--------	C-C-C--T--G-C-TGT--A--------C--------	C-C-C--TA-G-CT-----A----T---C-T-T----	C-CAC-------C------A-----------C-----	C-C-C-A----TC------A-T-------T-------	C-C-C-------CT-----A-----T-----------	N-S194L, ORF1a-L3606F, ORF1a-L3776F, ORF1a-L3808F, ORF1a-P2046L, ORF1a-Q998H, ORF1a-T265I, ORF1b-L1248F, ORF1b-P314L, ORF3a-W193L, S-D614G
EPI_ISL_707815	genotype_8	yes	2	20C-1	19B-4	2	11	4	5791,9011,14488,18986	TTTGTCCTTGGCTTCACTCGCCCTGGTGTCCTCGGGA	--C----C-A---C------T--G---------AAC-	--C----C-----C---------G---------AAC-	--C----C-----C----T------------------	--C----C-----C-----------------------	-------C-----C-----------------------	--C----C-----C---------G-------------	C-C-C--C----CC-----A---G-------------	CAC-CT------CC---C-A--TG--CCC-------G	C-C-C-------CC-----A---G----C--------	C-C-C-------CCTGT--A---G----C--------	C-C-C---A---C------A---GT---C-T-T----	C-CAC--C--T-CC-----A---G-------C-----	C-C-C-AC--TTCC-----A-T-G-----T-------	C-C-C--C--T-C------A---G-T-----------	N-D399Y, N-P199L, N-P67S, ORF1a-L3352F, ORF1a-M2606I, ORF1a-N1062S, ORF1a-N3537S, ORF1a-T265I, ORF1b-N1653D, ORF1b-P314L, ORF1b-R2613C, ORF3a-G172V, ORF3a-Q57H, ORF8-S24L, S-D614G
EPI_ISL_707817	genotype_8	yes	2	20C-1	19B-4	2	11	4	5791,9011,14488,18986	TTTGTCCTTGGCTTCACTCGCCCTGGTGTCCTCGGGA	--C----C-A---C------T--G---------AAC-	--C----C-----C---------G---------AAC-	--C----C-----C----T------------------	--C----C-----C-----------------------	-------C-----C-----------------------	--C----C-----C---------G-------------	C-C-C--C----CC-----A---G-------------	CAC-CT------CC---C-A--TG--CCC-------G	C-C-C-------CC-----A---G----C--------	C-C-C-------CCTGT--A---G----C--------	C-C-C---A---C------A---GT---C-T-T----	C-CAC--C--T-CC-----A---G-------C-----	C-C-C-AC--TTCC-----A-T-G-----T-------	C-C-C--C--T-C------A---G-T-----------
EPI_ISL_707822	genotype_8	yes	2	20C-1	19B-4	2	11	4	5791,9011,14488,18986	TTTGTCCTTGGCTTCACTCGCCCTGGTGTCCTCGGGA	--C----C-A---C------T--G---------AAC-	--C----C-----C---------G---------AAC-	--C----C-----C----T------------------	--C----C-----C-----------------------	-------C-----C-----------------------	--C----C-----C---------G-------------	C-C-C--C----CC-----A---G-------------	CAC-CT------CC---C-A--TG--CCC-------G	C-C-C-------CC-----A---G----C--------	C-C-C-------CCTGT--A---G----C--------	C-C-C---A---C------A---GT---C-T-T----	C-CAC--C--T-CC-----A---G-------C-----	C-C-C-AC--TTCC-----A-T-G-----T-------	C-C-C--C--T-C------A---G-T-----------
EPI_ISL_707816	genotype_37	no	2	19A-4	20C-1	7	2	4	6942,12627,14488,18986	TTTGTCCCTGTCTTCACTCGCCCTGGTGTCCTCGGGA	--C------AG--C------T--G---------AAC-	--C-------G--C---------G---------AAC-	--C-------G--C----T------------------	--C-------G--C-----------------------	----------G--C-----------------------	--C-------G--C---------G-------------	C-C-C-----G-CC-----A---G-------------	CAC-CT-T--G-CC---C-A--TG--CCC-------G	C-C-C--T--G-CC-----A---G----C--------	C-C-C--T--G-CCTGT--A---G----C--------	C-C-C--TA-G-C------A---GT---C-T-T----	C-CAC-------CC-----A---G-------C-----	C-C-C-A----TCC-----A-T-G-----T-------	C-C-C-------C------A---G-T-----------	N-D377Y, N-P199L, N-P67S, ORF1a-K2497N, ORF1a-L3352F, ORF1a-L3606F, ORF1a-M2606I, ORF1a-T265I, ORF1b-N1653D, ORF1b-P314L, ORF1b-R2613C, ORF3a-G172V, ORF3a-Q57H, ORF3a-T12I, ORF8-S24L, S-D614G
EPI_ISL_707820	genotype_8	yes	2	20C-1	19B-4	2	11	4	5791,9011,14488,18986	TTTGTCCTTGGCTTCACTCGCCCTGGTGTCCTCGGGA	--C----C-A---C------T--G---------AAC-	--C----C-----C---------G---------AAC-	--C----C-----C----T------------------	--C----C-----C-----------------------	-------C-----C-----------------------	--C----C-----C---------G-------------	C-C-C--C----CC-----A---G-------------	CAC-CT------CC---C-A--TG--CCC-------G	C-C-C-------CC-----A---G----C--------	C-C-C-------CCTGT--A---G----C--------	C-C-C---A---C------A---GT---C-T-T----	C-CAC--C--T-CC-----A---G-------C-----	C-C-C-AC--TTCC-----A-T-G-----T-------	C-C-C--C--T-C------A---G-T-----------	N-P199L, N-P67S, ORF1a-L3352F, ORF1a-M2606I, ORF1a-N1062S, ORF1a-N3537S, ORF1a-T265I, ORF1b-N1653D, ORF1b-P314L, ORF1b-R2613C, ORF3a-G172V, ORF3a-Q57H, ORF8-S24L, S-D614G
EPI_ISL_707930	genotype_668	no	2	20B-2	20C-1	2	3	1	27104	TTTGTCCCTGGCTCCACTCGCCCTGGTGTCCTCAACA	--C------A----------T--G-------------	--C--------------------G-------------	--C---------------T--------------GGG-	--C------------------------------GGG-	---------------------------------GGG-	--C--------------------G---------GGG-	C-C-C-------C------A---G---------GGG-	CAC-CT-T----C----C-A--TG--CCC----GGGG	C-C-C--T----C------A---G----C----GGG-	C-C-C--T----C-TGT--A---G----C----GGG-	C-C-C--TA---CT-----A---GT---C-T-TGGG-	C-CAC-----T-C------A---G-------C-GGG-	C-C-C-A---TTC------A-T-G-----T---GGG-	C-C-C-----T-CT-----A---G-T-------GGG-	N-G204R, N-R203K, ORF1a-A1397V, ORF1a-Q362K, ORF1a-T265I, ORF1a-W3470C, ORF1b-A941V, ORF1b-K1835N, ORF1b-P2313L, ORF1b-P314L, ORF1b-R945K, ORF3a-Q57H, ORF7b-H42Y, S-D614G, S-L5F
EPI_ISL_707948	genotype_640	no	2	19A-4	20A-3	2	5	3	1521,18986,24655	TTCGCCCCTGTCCTCACTCGCCCGGTTGTCCTCGGGA	----T----AG-TC------T----G-------AAC-	----T-----G-TC-----------G-------AAC-	----T-----G-TC----T----T-G-----------	----T-----G-TC---------T-G-----------	--T-T-----G-TC---------T-G-----------	----T-----G-TC-----------G-----------	C---------G--C-----A-----G-----------	CA---T-T--G--C---C-A--T--GCCC-------G	C------T--G--C-----A-----G--C--------	C------T--G--CTGT--A-----G--C--------	C------TA-G--------A----TG--C-T-T----	C--A---------C-----A-----G-----C-----	C-----A----T-C-----A-T---G---T-------	C------------------A-----------------	N-S190I, ORF1a-D4359G, ORF1a-G3334S, ORF1a-L3606F, ORF1a-M4316V, ORF1b-T1540I, ORF3a-G251V, S-D614G, S-Q563H, S-S98F
EPI_ISL_708182	genotype_3	yes	2	20B-2	20A-1	2	3	1	27104	TTCGTCCCTGGCTCCACTTGCCCTGGTGTCCTCAACA	---------A--------C-T--G-------------	------------------C----G-------------	---------------------------------GGG-	------------------C--------------GGG-	--T---------------C--------------GGG-	------------------C----G---------GGG-	C---C-------C-----CA---G---------GGG-	CA--CT-T----C----CCA--TG--CCC----GGGG	C---C--T----C-----CA---G----C----GGG-	C---C--T----C-TGT-CA---G----C----GGG-	C---C--TA---CT----CA---GT---C-T-TGGG-	C--AC-----T-C-----CA---G-------C-GGG-	C---C-A---TTC-----CA-T-G-----T---GGG-	C---C-----T-CT----CA---G-T-------GGG-	N-G204R, N-R203K, ORF1a-P892S, ORF1b-I553V, ORF1b-K469N, ORF1b-P314L, ORF1b-R1687C, ORF3a-Q57H, S-D614G
EPI_ISL_708183	genotype_3	yes	2	20B-2	20A-1	2	3	1	27104	TTCGTCCCTGGCTCCACTTGCCCTGGTGTCCTCAACA	---------A--------C-T--G-------------	------------------C----G-------------	---------------------------------GGG-	------------------C--------------GGG-	--T---------------C--------------GGG-	------------------C----G---------GGG-	C---C-------C-----CA---G---------GGG-	CA--CT-T----C----CCA--TG--CCC----GGGG	C---C--T----C-----CA---G----C----GGG-	C---C--T----C-TGT-CA---G----C----GGG-	C---C--TA---CT----CA---GT---C-T-TGGG-	C--AC-----T-C-----CA---G-------C-GGG-	C---C-A---TTC-----CA-T-G-----T---GGG-	C---C-----T-CT----CA---G-T-------GGG-
EPI_ISL_708206	genotype_5	no	2	19A-4	20C-1	7	2	4	6942,12627,14488,18986	TTTGTCCCTGTCTTCACTCGCCCTGGTGTCCTCGGGA	--C------AG--C------T--G---------AAC-	--C-------G--C---------G---------AAC-	--C-------G--C----T------------------	--C-------G--C-----------------------	----------G--C-----------------------	--C-------G--C---------G-------------	C-C-C-----G-CC-----A---G-------------	CAC-CT-T--G-CC---C-A--TG--CCC-------G	C-C-C--T--G-CC-----A---G----C--------	C-C-C--T--G-CCTGT--A---G----C--------	C-C-C--TA-G-C------A---GT---C-T-T----	C-CAC-------CC-----A---G-------C-----	C-C-C-A----TCC-----A-T-G-----T-------	C-C-C-------C------A---G-T-----------	N-D377Y, N-P199L, N-P67S, N-R68P, ORF1a-A2584V, ORF1a-A3657D, ORF1a-L3352F, ORF1a-L3606F, ORF1a-M174K, ORF1a-M2606I, ORF1a-T265I, ORF1b-K151N, ORF1b-N1653D, ORF1b-P314L, ORF1b-Q2070H, ORF1b-R2613C, ORF3a-G172V, ORF3a-Q57H, ORF8-S24L, S-D614G, S-N1074D, S-Q677H
EPI_ISL_708207	genotype_5	no	2	19A-4	20C-1	7	2	4	6942,12627,14488,18986	TTTGTCCCTGTCTTCACTCGCCCTGGTGTCCTCGGGA	--C------AG--C------T--G---------AAC-	--C-------G--C---------G---------AAC-	--C-------G--C----T------------------	--C-------G--C-----------------------	----------G--C-----------------------	--C-------G--C---------G-------------	C-C-C-----G-CC-----A---G-------------	CAC-CT-T--G-CC---C-A--TG--CCC-------G	C-C-C--T--G-CC-----A---G----C--------	C-C-C--T--G-CCTGT--A---G----C--------	C-C-C--TA-G-C------A---GT---C-T-T----	C-CAC-------CC-----A---G-------C-----	C-C-C-A----TCC-----A-T-G-----T-------	C-C-C-------C------A---G-T-----------	N-D377Y, N-P199L, N-P67S, N-R68P, ORF1a-A2584V, ORF1a-A3657D, ORF1a-L3352F, ORF1a-L3606F, ORF1a-M174K, ORF1a-M2606I, ORF1a-T265I, ORF1b-K151N, ORF1b-N1653D, ORF1b-P314L, ORF1b-R2613C, ORF3a-G172V, ORF3a-Q57H, ORF8-S24L, S-D614G, S-N1074D, S-Q677H
EPI_ISL_708209	genotype_5	no	2	19A-4	20C-1	7	2	4	6942,12627,14488,18986	TTTGTCCCTGTCTTCACTCGCCCTGGTGTCCTCGGGA	--C------AG--C------T--G---------AAC-	--C-------G--C---------G---------AAC-	--C-------G--C----T------------------	--C-------G--C-----------------------	----------G--C-----------------------	--C-------G--C---------G-------------	C-C-C-----G-CC-----A---G-------------	CAC-CT-T--G-CC---C-A--TG--CCC-------G	C-C-C--T--G-CC-----A---G----C--------	C-C-C--T--G-CCTGT--A---G----C--------	C-C-C--TA-G-C------A---GT---C-T-T----	C-CAC-------CC-----A---G-------C-----	C-C-C-A----TCC-----A-T-G-----T-------	C-C-C-------C------A---G-T-----------	N-D377Y, N-P199L, N-P67S, N-R68P, ORF1a-A2584V, ORF1a-A3657D, ORF1a-L3352F, ORF1a-L3606F, ORF1a-M174K, ORF1a-M2606I, ORF1a-T265I, ORF1b-K151N, ORF1b-N1653D, ORF1b-P314L, ORF1b-R2613C, ORF3a-G172V, ORF3a-Q57H, ORF8-S24L, S-D614G, S-Q677H
EPI_ISL_708210	genotype_5	no	2	19A-4	20C-1	7	2	4	6942,12627,14488,18986	TTTGTCCCTGTCTTCACTCGCCCTGGTGTCCTCGGGA	--C------AG--C------T--G---------AAC-	--C-------G--C---------G---------AAC-	--C-------G--C----T------------------	--C-------G--C-----------------------	----------G--C-----------------------	--C-------G--C---------G-------------	C-C-C-----G-CC-----A---G-------------	CAC-CT-T--G-CC---C-A--TG--CCC-------G	C-C-C--T--G-CC-----A---G----C--------	C-C-C--T--G-CCTGT--A---G----C--------	C-C-C--TA-G-C------A---GT---C-T-T----	C-CAC-------CC-----A---G-------C-----	C-C-C-A----TCC-----A-T-G-----T-------	C-C-C-------C------A---G-T-----------	N-D377Y, N-P199L, N-P67S, N-R68P, ORF1a-A2584V, ORF1a-A3657D, ORF1a-L3352F, ORF1a-L3606F, ORF1a-M174K, ORF1a-M2606I, ORF1a-T265I, ORF1b-K151N, ORF1b-N1653D, ORF1b-P314L, ORF1b-R2613C, ORF3a-G172V, ORF3a-Q57H, ORF8-S24L, S-D614G, S-Q677H
EPI_ISL_708233	genotype_5	no	2	19A-4	20C-1	7	2	4	6942,12627,14488,18986	TTTGTCCCTGTCTTCACTCGCCCTGGTGTCCTCGGGA	--C------AG--C------T--G---------AAC-	--C-------G--C---------G---------AAC-	--C-------G--C----T------------------	--C-------G--C-----------------------	----------G--C-----------------------	--C-------G--C---------G-------------	C-C-C-----G-CC-----A---G-------------	CAC-CT-T--G-CC---C-A--TG--CCC-------G	C-C-C--T--G-CC-----A---G----C--------	C-C-C--T--G-CCTGT--A---G----C--------	C-C-C--TA-G-C------A---GT---C-T-T----	C-CAC-------CC-----A---G-------C-----	C-C-C-A----TCC-----A-T-G-----T-------	C-C-C-------C------A---G-T-----------	N-D377Y, N-P199L, N-P67S, N-R68P, ORF1a-A2584V, ORF1a-A3657D, ORF1a-L3352F, ORF1a-L3606F, ORF1a-M174K, ORF1a-M2606I, ORF1a-T265I, ORF1b-K151N, ORF1b-N1653D, ORF1b-P314L, ORF1b-Q2070H, ORF3a-G172V, ORF3a-Q57H, ORF8-S24L, S-D614G, S-N1074D, S-Q677H
EPI_ISL_708238	genotype_5	no	2	19A-4	20C-1	7	2	4	6942,12627,14488,18986	TTTGTCCCTGTCTTCACTCGCCCTGGTGTCCTCGGGA	--C------AG--C------T--G---------AAC-	--C-------G--C---------G---------AAC-	--C-------G--C----T------------------	--C-------G--C-----------------------	----------G--C-----------------------	--C-------G--C---------G-------------	C-C-C-----G-CC-----A---G-------------	CAC-CT-T--G-CC---C-A--TG--CCC-------G	C-C-C--T--G-CC-----A---G----C--------	C-C-C--T--G-CCTGT--A---G----C--------	C-C-C--TA-G-C------A---GT---C-T-T----	C-CAC-------CC-----A---G-------C-----	C-C-C-A----TCC-----A-T-G-----T-------	C-C-C-------C------A---G-T-----------	N-D377Y, N-P199L, N-P67S, N-R68P, ORF1a-A2584V, ORF1a-A3657D, ORF1a-L3352F, ORF1a-L3606F, ORF1a-M174K, ORF1a-M2606I, ORF1a-T265I, ORF1a-V2401I, ORF1b-K151N, ORF1b-N1653D, ORF1b-P314L, ORF1b-R2613C, ORF3a-G172V, ORF3a-Q57H, ORF8-S24L, S-D614G, S-Q677H
EPI_ISL_708250	genotype_5	no	2	19A-4	20C-1	7	2	4	6942,12627,14488,18986	TTTGTCCCTGTCTTCACTCGCCCTGGTGTCCTCGGGA	--C------AG--C------T--G---------AAC-	--C-------G--C---------G---------AAC-	--C-------G--C----T------------------	--C-------G--C-----------------------	----------G--C-----------------------	--C-------G--C---------G-------------	C-C-C-----G-CC-----A---G-------------	CAC-CT-T--G-CC---C-A--TG--CCC-------G	C-C-C--T--G-CC-----A---G----C--------	C-C-C--T--G-CCTGT--A---G----C--------	C-C-C--TA-G-C------A---GT---C-T-T----	C-CAC-------CC-----A---G-------C-----	C-C-C-A----TCC-----A-T-G-----T-------	C-C-C-------C------A---G-T-----------	N-D377Y, N-P199L, N-P67S, N-R68P, ORF1a-A2584V, ORF1a-A3657D, ORF1a-L3352F, ORF1a-L3606F, ORF1a-M174K, ORF1a-M2606I, ORF1a-T265I, ORF1b-K151N, ORF1b-N1653D, ORF1b-P314L, ORF1b-R2613C, ORF3a-Q57H, ORF8-S24L, S-D614G, S-Q677H
EPI_ISL_708261	genotype_656	no	2	19A-4	20C-1	7	2	4	6942,12627,14488,18986	TTTGTCCCTGTCTTCACTCGCCCTGGTGTCCTCGGGA	--C------AG--C------T--G---------AAC-	--C-------G--C---------G---------AAC-	--C-------G--C----T------------------	--C-------G--C-----------------------	----------G--C-----------------------	--C-------G--C---------G-------------	C-C-C-----G-CC-----A---G-------------	CAC-CT-T--G-CC---C-A--TG--CCC-------G	C-C-C--T--G-CC-----A---G----C--------	C-C-C--T--G-CCTGT--A---G----C--------	C-C-C--TA-G-C------A---GT---C-T-T----	C-CAC-------CC-----A---G-------C-----	C-C-C-A----TCC-----A-T-G-----T-------	C-C-C-------C------A---G-T-----------	N-P199L, N-P67S, ORF1a-D928E, ORF1a-G2814D, ORF1a-G894C, ORF1a-L3352F, ORF1a-L3606F, ORF1a-M2606I, ORF1a-N3118S, ORF1a-T265I, ORF1a-V365I, ORF1b-K1094R, ORF1b-N1653D, ORF1b-P314L, ORF1b-R2613C, ORF3a-G100V, ORF3a-Q57H, ORF8-S24L, S-D614G
EPI_ISL_708276	genotype_8	yes	2	20C-1	19B-4	2	11	4	5791,9011,14488,18986	TTTGTCCTTGGCTTCACTCGCCCTGGTGTCCTCGGGA	--C----C-A---C------T--G---------AAC-	--C----C-----C---------G---------AAC-	--C----C-----C----T------------------	--C----C-----C-----------------------	-------C-----C-----------------------	--C----C-----C---------G-------------	C-C-C--C----CC-----A---G-------------	CAC-CT------CC---C-A--TG--CCC-------G	C-C-C-------CC-----A---G----C--------	C-C-C-------CCTGT--A---G----C--------	C-C-C---A---C------A---GT---C-T-T----	C-CAC--C--T-CC-----A---G-------C-----	C-C-C-AC--TTCC-----A-T-G-----T-------	C-C-C--C--T-C------A---G-T-----------	N-D399Y, N-P199L, N-P67S, ORF1a-H2092Y, ORF1a-L3352F, ORF1a-M2606I, ORF1a-N1062S, ORF1a-N3537S, ORF1a-T265I, ORF1b-N1653D, ORF1b-P314L, ORF3a-G172V, ORF3a-Q57H, ORF8-S24L, S-D614G, S-S884A
EPI_ISL_708302	genotype_8	yes	2	20C-1	19B-4	2	11	4	5791,9011,14488,18986	TTTGTCCTTGGCTTCACTCGCCCTGGTGTCCTCGGGA	--C----C-A---C------T--G---------AAC-	--C----C-----C---------G---------AAC-	--C----C-----C----T------------------	--C----C-----C-----------------------	-------C-----C-----------------------	--C----C-----C---------G-------------	C-C-C--C----CC-----A---G-------------	CAC-CT------CC---C-A--TG--CCC-------G	C-C-C-------CC-----A---G----C--------	C-C-C-------CCTGT--A---G----C--------	C-C-C---A---C------A---GT---C-T-T----	C-CAC--C--T-CC-----A---G-------C-----	C-C-C-AC--TTCC-----A-T-G-----T-------	C-C-C--C--T-C------A---G-T-----------	N-D399Y, N-P199L, N-P67S, ORF1a-L3352F, ORF1a-M2606I, ORF1a-N1062S, ORF1a-N3537S, ORF1a-T265I, ORF1b-N1653D, ORF1b-P314L, ORF1b-R2613C, ORF1b-T1354N, ORF3a-Q57H, ORF8-S24L, S-D614G
EPI_ISL_708355	genotype_5	no	2	19A-4	20C-1	7	2	4	6942,12627,14488,18986	TTTGTCCCTGTCTTCACTCGCCCTGGTGTCCTCGGGA	--C------AG--C------T--G---------AAC-	--C-------G--C---------G---------AAC-	--C-------G--C----T------------------	--C-------G--C-----------------------	----------G--C-----------------------	--C-------G--C---------G-------------	C-C-C-----G-CC-----A---G-------------	CAC-CT-T--G-CC---C-A--TG--CCC-------G	C-C-C--T--G-CC-----A---G----C--------	C-C-C--T--G-CCTGT--A---G----C--------	C-C-C--TA-G-C------A---GT---C-T-T----	C-CAC-------CC-----A---G-------C-----	C-C-C-A----TCC-----A-T-G-----T-------	C-C-C-------C------A---G-T-----------	N-D377Y, N-P199L, N-P67S, N-R68P, ORF1a-A2584V, ORF1a-A3657D, ORF1a-L3352F, ORF1a-L3606F, ORF1a-M174K, ORF1a-M2606I, ORF1a-T265I, ORF1b-K151N, ORF1b-N1653D, ORF1b-P314L, ORF1b-R2613C, ORF3a-Q57H, ORF8-S24L, S-D614G, S-Q677H
EPI_ISL_708403	genotype_231	yes	2	19A-4	20C-1	7	2	4	6942,12627,14488,18986	TTTGTCCCTGTCTTCACTCGCCCTGGTGTCCTCGGGA	--C------AG--C------T--G---------AAC-	--C-------G--C---------G---------AAC-	--C-------G--C----T------------------	--C-------G--C-----------------------	----------G--C-----------------------	--C-------G--C---------G-------------	C-C-C-----G-CC-----A---G-------------	CAC-CT-T--G-CC---C-A--TG--CCC-------G	C-C-C--T--G-CC-----A---G----C--------	C-C-C--T--G-CCTGT--A---G----C--------	C-C-C--TA-G-C------A---GT---C-T-T----	C-CAC-------CC-----A---G-------C-----	C-C-C-A----TCC-----A-T-G-----T-------	C-C-C-------C------A---G-T-----------	N-P199L, N-P67S, ORF1a-L3352F, ORF1a-L3606F, ORF1a-M2606I, ORF1a-T265I, ORF1b-N1653D, ORF1b-P314L, ORF1b-R2613C, ORF3a-G172V, ORF3a-Q57H, ORF8-S24L, S-D614G
EPI_ISL_708410	genotype_686	no	2	19A-4	20C-1	7	2	4	6942,12627,14488,18986	TTTGTCCCTGTCTTCACTCGCCCTGGTGTCCTCGGGA	--C------AG--C------T--G---------AAC-	--C-------G--C---------G---------AAC-	--C-------G--C----T------------------	--C-------G--C-----------------------	----------G--C-----------------------	--C-------G--C---------G-------------	C-C-C-----G-CC-----A---G-------------	CAC-CT-T--G-CC---C-A--TG--CCC-------G	C-C-C--T--G-CC-----A---G----C--------	C-C-C--T--G-CCTGT--A---G----C--------	C-C-C--TA-G-C------A---GT---C-T-T----	C-CAC-------CC-----A---G-------C-----	C-C-C-A----TCC-----A-T-G-----T-------	C-C-C-------C------A---G-T-----------	N-P199L, N-P67S, ORF1a-A4285V, ORF1a-L3352F, ORF1a-L3606F, ORF1a-M2606I, ORF1a-T265I, ORF1b-N1653D, ORF1b-P314L, ORF1b-R2613C, ORF1b-T1555I, ORF3a-G172V, ORF3a-Q57H, ORF8-S24L, S-D614G
EPI_ISL_708447	genotype_18	no	2	19A-4	20C-1	7	2	4	6942,12627,14488,18986	TTTGTCCCTGTCTTCACTCGCCCTGGTGTCCTCGGGA	--C------AG--C------T--G---------AAC-	--C-------G--C---------G---------AAC-	--C-------G--C----T------------------	--C-------G--C-----------------------	----------G--C-----------------------	--C-------G--C---------G-------------	C-C-C-----G-CC-----A---G-------------	CAC-CT-T--G-CC---C-A--TG--CCC-------G	C-C-C--T--G-CC-----A---G----C--------	C-C-C--T--G-CCTGT--A---G----C--------	C-C-C--TA-G-C------A---GT---C-T-T----	C-CAC-------CC-----A---G-------C-----	C-C-C-A----TCC-----A-T-G-----T-------	C-C-C-------C------A---G-T-----------	N-P199L, N-P67S, ORF1a-A4285V, ORF1a-L3352F, ORF1a-L3606F, ORF1a-M2606I, ORF1a-N2361K, ORF1a-T265I, ORF1b-N1653D, ORF1b-P314L, ORF1b-R2613C, ORF1b-T1555I, ORF3a-G172V, ORF3a-Q57H, ORF8-S24L, S-D614G
EPI_ISL_708450	genotype_18	no	2	19A-4	20C-1	7	2	4	6942,12627,14488,18986	TTTGTCCCTGTCTTCACTCGCCCTGGTGTCCTCGGGA	--C------AG--C------T--G---------AAC-	--C-------G--C---------G---------AAC-	--C-------G--C----T------------------	--C-------G--C-----------------------	----------G--C-----------------------	--C-------G--C---------G-------------	C-C-C-----G-CC-----A---G-------------	CAC-CT-T--G-CC---C-A--TG--CCC-------G	C-C-C--T--G-CC-----A---G----C--------	C-C-C--T--G-CCTGT--A---G----C--------	C-C-C--TA-G-C------A---GT---C-T-T----	C-CAC-------CC-----A---G-------C-----	C-C-C-A----TCC-----A-T-G-----T-------	C-C-C-------C------A---G-T-----------	N-P199L, N-P67S, ORF1a-A4285V, ORF1a-L3352F, ORF1a-L3606F, ORF1a-M2606I, ORF1a-N2361K, ORF1a-T265I, ORF1b-P314L, ORF1b-R2613C, ORF1b-T1555I, ORF3a-G172V, ORF3a-Q57H, ORF8-S24L, S-D614G
EPI_ISL_708451	genotype_18	no	2	19A-4	20C-1	7	2	4	6942,12627,14488,18986	TTTGTCCCTGTCTTCACTCGCCCTGGTGTCCTCGGGA	--C------AG--C------T--G---------AAC-	--C-------G--C---------G---------AAC-	--C-------G--C----T------------------	--C-------G--C-----------------------	----------G--C-----------------------	--C-------G--C---------G-------------	C-C-C-----G-CC-----A---G-------------	CAC-CT-T--G-CC---C-A--TG--CCC-------G	C-C-C--T--G-CC-----A---G----C--------	C-C-C--T--G-CCTGT--A---G----C--------	C-C-C--TA-G-C------A---GT---C-T-T----	C-CAC-------CC-----A---G-------C-----	C-C-C-A----TCC-----A-T-G-----T-------	C-C-C-------C------A---G-T-----------	N-P199L, N-P67S, ORF1a-A4285V, ORF1a-L3352F, ORF1a-L3606F, ORF1a-M2606I, ORF1a-N2361K, ORF1a-T265I, ORF1b-N1653D, ORF1b-P314L, ORF1b-R2613C, ORF1b-T1555I, ORF3a-G172V, ORF3a-Q57H, ORF8-S24L, S-D614G
EPI_ISL_709230	genotype_46	no	2	19A-2	20A-1	7	2	4	6942,12627,24365,27007	TTCGTCCCTGTCTCCACTTGCCCGGGTGTCCTCGGGA	---------AG-------C-T------------AAC-	----------G-------C--------------AAC-	----------G------------T-------------	----------G-------C----T-------------	--T-------G-------C----T-------------	----------G-------C------------------	C---C-----G-C-----CA-----------------	CA--CT-T--G-C----CCA--T---CCC-------G	C---C--T--G-C-----CA--------C--------	C---C--T--G-C-TGT-CA--------C--------	C---C--TA-G-CT----CA----T---C-T-T----	C--AC-------C-----CA-----------C-----	C---C-A----TC-----CA-T-------T-------	C---C-------CT----CA-----T-----------	N-A220V, N-P67L, ORF1a-A2554V, ORF1a-L3606F, ORF1a-T2181I, ORF1a-T4164I, ORF1b-P314L, S-A222V, S-D614G, S-L5F, S-M153I
EPI_ISL_709372	genotype_102	no	2	19A-2	20C-1	7	2	4	6942,12627,24365,27007	TTTGTCCCTGTCTCCACTCGCCCGGGTGTCCTCGGGA	--C------AG---------T------------AAC-	--C-------G----------------------AAC-	--C-------G-------T----T-------------	--C-------G------------T-------------	----------G------------T-------------	--C-------G--------------------------	C-C-C-----G-C------A-----------------	CAC-CT-T--G-C----C-A--T---CCC-------G	C-C-C--T--G-C------A--------C--------	C-C-C--T--G-C-TGT--A--------C--------	C-C-C--TA-G-CT-----A----T---C-T-T----	C-CAC-------C------A-----------C-----	C-C-C-A----TC------A-T-------T-------	C-C-C-------CT-----A-----T-----------	N-A220V, ORF1a-L3606F, ORF1a-P2605S, ORF1a-S1510F, ORF1a-T265I, ORF1b-P314L, S-A222V, S-D614G, S-L18F
EPI_ISL_709468	genotype_102	no	2	19A-2	20C-1	7	2	4	6942,12627,24365,27007	TTTGTCCCTGTCTCCACTCGCCCGGGTGTCCTCGGGA	--C------AG---------T------------AAC-	--C-------G----------------------AAC-	--C-------G-------T----T-------------	--C-------G------------T-------------	----------G------------T-------------	--C-------G--------------------------	C-C-C-----G-C------A-----------------	CAC-CT-T--G-C----C-A--T---CCC-------G	C-C-C--T--G-C------A--------C--------	C-C-C--T--G-C-TGT--A--------C--------	C-C-C--TA-G-CT-----A----T---C-T-T----	C-CAC-------C------A-----------C-----	C-C-C-A----TC------A-T-------T-------	C-C-C-------CT-----A-----T-----------
EPI_ISL_714755	genotype_314	yes	2	20B-2	19B-1	3	13	4	2989,5861,28763,29173	TTCGTTCCTGGCTCCACTCGCCCGGGTGTCCTCAGGA	-----C---A----------T-------------AC-	-----C----------------------------AC-	-----C------------T----T---------G---	-----C-----------------T---------G---	--T--C-----------------T---------G---	-----C---------------------------G---	C---CC------C------A-------------G---	CA--C--T----C----C-A--T---CCC----G--G	C---CC-T----C------A--------C----G---	C---CC-T----C-TGT--A--------C----G---	C---CC-TA---CT-----A----T---C-T-TG---	C--ACC----T-C------A-----------C-G---	C---CCA---TTC------A-T-------T---G---	C---CC----T-CT-----A-----T-------G---	N-D128N, N-R203K, N-S206F, ORF1a-D992N, ORF1a-M2259I, ORF1a-P971L, ORF1b-A2623S, ORF1b-D472A, ORF1b-P314L, ORF1b-V1706L, S-D614G
EPI_ISL_718132	genotype_645	no	4	19A-3	20A-3	4	5	4	1521,12288,18787,23548	CTCGTCCCTGGTCCCACTCGCTCGGGTGTTCTCGGGA	T--------A-CT-------TC-------C---AAC-	T----------CT--------C-------C---AAC-	T----------CT-----T--C-T-----C-------	T----------CT--------C-T-----C-------	T-T--------CT--------C-T-----C-------	T----------CT--------C-------C-------	----C------C-------A-C-------C-------	-A--CT-T---C-----C-A-CT---CCCC------G	----C--T---C-------A-C------CC-------	----C--T---C--TGT--A-C------CC-------	----C--TA--C-T-----A-C--T---CCT-T----	---AC-----TC-------A-C-------C-C-----	----C-A---T--------A-----------------	----C-----TC-T-----A-C---T---C-------	N-P13L, S-D614G
EPI_ISL_718133	genotype_402	no	2	19A-1	19A-3	3	2	1	18711	CTCGCCACTGTTCCCACTCACCCGGGTGTCCTCGGGA	T---T-C--AGCT------GT------------AAC-	T---T-C---GCT------G-------------AAC-	T---T-C---GCT-----TG---T-------------	T---T-C---GCT------G---T-------------	T-T-T-C---GCT------G---T-------------	T---T-C---GCT------G-----------------	------C---GC-------------------------	-A---TCT--GC-----C----T---CCC-------G	------CT--GC----------------C--------	------CT--GC--TGT-----------C--------	------CTA-GC-T----------T---C-T-T----	---A--C----C-------------------C-----	---------------------T-------T-------	------C----C-T-----------T-----------	ORF1a-A668V, ORF1a-L3606F, ORF1a-R398C, ORF1a-T2016K
EPI_ISL_718134	genotype_35	no	2	19A-1	19A-3	2	3	3	12288,18711,26002	CTCGCCCCTGGTCCCACTCACCCGGGTGTTCTCGGGA	T---T----A-CT------GT--------C---AAC-	T---T------CT------G---------C---AAC-	T---T------CT-----TG---T-----C-------	T---T------CT------G---T-----C-------	T-T-T------CT------G---T-----C-------	T---T------CT------G---------C-------	-----------C-----------------C-------	-A---T-T---C-----C----T---CCCC------G	-------T---C----------------CC-------	-------T---C--TGT-----------CC-------	-------TA--C-T----------T---CCT-T----	---A------TC-----------------C-C-----	------A---T----------T---------------	----------TC-T-----------T---C-------	N-P13L
EPI_ISL_718135	genotype_35	no	2	19A-1	19A-3	2	3	3	12288,18711,26002	CTCGCCCCTGGTCCCACTCACCCGGGTGTTCTCGGGA	T---T----A-CT------GT--------C---AAC-	T---T------CT------G---------C---AAC-	T---T------CT-----TG---T-----C-------	T---T------CT------G---T-----C-------	T-T-T------CT------G---T-----C-------	T---T------CT------G---------C-------	-----------C-----------------C-------	-A---T-T---C-----C----T---CCCC------G	-------T---C----------------CC-------	-------T---C--TGT-----------CC-------	-------TA--C-T----------T---CCT-T----	---A------TC-----------------C-C-----	------A---T----------T---------------	----------TC-T-----------T---C-------	N-P13L, ORF1a-A668V
EPI_ISL_718138	genotype_406	no	3	19A-3	20A-3	4	5	3	8579,12288,18787	CTCGCCACTGGTCCCACTCGCCCGGGTGTCCTCGGGA	T---T-C--A-CT-------T------------AAC-	T---T-C----CT--------------------AAC-	T---T-C----CT-----T----T-------------	T---T-C----CT----------T-------------	T-T-T-C----CT----------T-------------	T---T-C----CT------------------------	------C----C-------A-----------------	-A---TCT---C-----C-A--T---CCC-------G	------CT---C-------A--------C--------	------CT---C--TGT--A--------C--------	------CTA--C-T-----A----T---C-T-T----	---A--C---TC-------A-----------C-----	----------T--------A-T-------T-------	------C---TC-T-----A-----T-----------	ORF1a-T2016K, ORF1b-R1262C, S-D614G
EPI_ISL_718139	genotype_52	no	2	19A-3	20A-3	7	2	4	4556,8579,13951,18787	TTCGTCACTGGCCCCACTCGCCCGGGTGTCCTCGGGA	------C--A--T-------T------------AAC-	------C-----T--------------------AAC-	------C-----T-----T----T-------------	------C-----T----------T-------------	--T---C-----T----------T-------------	------C-----T------------------------	C---C-C------------A-----------------	CA--CTCT---------C-A--T---CCC-------G	C---C-CT-----------A--------C--------	C---C-CT------TGT--A--------C--------	C---C-CTA----T-----A----T---C-T-T----	C--AC-C---T--------A-----------C-----	C---C-----TT-------A-T-------T-------	C---C-C---T--T-----A-----T-----------	ORF1a-T2016K, ORF1b-R1262C, S-D614G
EPI_ISL_718140	genotype_171	no	3	19A-3	20A-3	6	3	4	4556,8579,12288,18787	TTCGTCACTGGTCCCACTCGCCCGGGTGTCCTCGGGA	------C--A-CT-------T------------AAC-	------C----CT--------------------AAC-	------C----CT-----T----T-------------	------C----CT----------T-------------	--T---C----CT----------T-------------	------C----CT------------------------	C---C-C----C-------A-----------------	CA--CTCT---C-----C-A--T---CCC-------G	C---C-CT---C-------A--------C--------	C---C-CT---C--TGT--A--------C--------	C---C-CTA--C-T-----A----T---C-T-T----	C--AC-C---TC-------A-----------C-----	C---C-----T--------A-T-------T-------	C---C-C---TC-T-----A-----T-----------	ORF1a-T2016K, S-D614G
EPI_ISL_718141	genotype_51	no	2	19A-1	19A-3	3	2	4	8579,12288,18711,26002	CTCGCCACTGGTCCCACTCACCCGGGTGTTCTCGGGA	T---T-C--A-CT------GT--------C---AAC-	T---T-C----CT------G---------C---AAC-	T---T-C----CT-----TG---T-----C-------	T---T-C----CT------G---T-----C-------	T-T-T-C----CT------G---T-----C-------	T---T-C----CT------G---------C-------	------C----C-----------------C-------	-A---TCT---C-----C----T---CCCC------G	------CT---C----------------CC-------	------CT---C--TGT-----------CC-------	------CTA--C-T----------T---CCT-T----	---A--C---TC-----------------C-C-----	----------T----------T---------------	------C---TC-T-----------T---C-------	N-P13L, ORF1a-T2016K
EPI_ISL_515316	genotype_51	no	2	19A-1	19A-3	3	2	4	8579,12288,18711,26002	CTCGCCACTGGTCCCACTCACCCGGGTGTTCTCGGGA	T---T-C--A-CT------GT--------C---AAC-	T---T-C----CT------G---------C---AAC-	T---T-C----CT-----TG---T-----C-------	T---T-C----CT------G---T-----C-------	T-T-T-C----CT------G---T-----C-------	T---T-C----CT------G---------C-------	------C----C-----------------C-------	-A---TCT---C-----C----T---CCCC------G	------CT---C----------------CC-------	------CT---C--TGT-----------CC-------	------CTA--C-T----------T---CCT-T----	---A--C---TC-----------------C-C-----	----------T----------T---------------	------C---TC-T-----------T---C-------
EPI_ISL_718143	genotype_225	no	3	19A-3	20A-1	3	8	5	8579,12288,16524,21022,26819	CTCGCCACTGGTCCCACTTACTCGGGTGTCCTCGGGA	T---T-C--A-CT-----CGTC-----------AAC-	T---T-C----CT-----CG-C-----------AAC-	T---T-C----CT------G-C-T-------------	T---T-C----CT-----CG-C-T-------------	T-T-T-C----CT-----CG-C-T-------------	T---T-C----CT-----CG-C---------------	------C----C------C--C---------------	-A---TCT---C-----CC--CT---CCC-------G	------CT---C------C--C------C--------	------CT---C--TGT-C--C------C--------	------CTA--C-T----C--C--T---C-T-T----	---A--C---TC------C--C---------C-----	----------T-------C----------T-------	------C---TC-T----C--C---T-----------	ORF1a-T2016K
EPI_ISL_718148	genotype_52	no	2	19A-3	20A-3	7	2	4	4556,8579,13951,18787	TTCGTCACTGGCCCCACTCGCCCGGGTGTCCTCGGGA	------C--A--T-------T------------AAC-	------C-----T--------------------AAC-	------C-----T-----T----T-------------	------C-----T----------T-------------	--T---C-----T----------T-------------	------C-----T------------------------	C---C-C------------A-----------------	CA--CTCT---------C-A--T---CCC-------G	C---C-CT-----------A--------C--------	C---C-CT------TGT--A--------C--------	C---C-CTA----T-----A----T---C-T-T----	C--AC-C---T--------A-----------C-----	C---C-----TT-------A-T-------T-------	C---C-C---T--T-----A-----T-----------	ORF1a-T2016K, S-D614G
EPI_ISL_718155	genotype_683	no	4	19A-3	20A-3	5	4	4	4556,12288,13951,26002	CTCGCCCCTGGTTCCACTCGCCCGGGTGTTCTCGGGA	T---T----A-C--------T--------C---AAC-	T---T------C-----------------C---AAC-	T---T------C------T----T-----C-------	T---T------C-----------T-----C-------	T-T-T------C-----------T-----C-------	T---T------C-----------------C-------	-----------CC------A---------C-------	-A---T-T---CC----C-A--T---CCCC------G	-------T---CC------A--------CC-------	-------T---CC-TGT--A--------CC-------	-------TA--CCT-----A----T---CCT-T----	---A------TCC------A---------C-C-----	------A---T-C------A-T---------------	----------TCCT-----A-----T---C-------	N-P13L, ORF1a-G645S, ORF1a-L3116F, ORF1b-P314L, S-D614G
EPI_ISL_718159	genotype_91	no	2	19A-1	19A-3	2	3	3	8579,18711,26002	CTCGCCACTGGCCCCACTCACTCGGGTGTCCTCGGGA	T---T-C--A--T------GTC-----------AAC-	T---T-C-----T------G-C-----------AAC-	T---T-C-----T-----TG-C-T-------------	T---T-C-----T------G-C-T-------------	T-T-T-C-----T------G-C-T-------------	T---T-C-----T------G-C---------------	------C--------------C---------------	-A---TCT---------C---CT---CCC-------G	------CT-------------C------C--------	------CT------TGT----C------C--------	------CTA----T-------C--T---C-T-T----	---A--C---T----------C---------C-----	----------TT-----------------T-------	------C---T--T-------C---T-----------	ORF1a-T2016K
EPI_ISL_718166	genotype_625	no	2	19A-3	20A-3	5	4	5	1521,4556,8579,13951,23548	CTCGTCACTGGCCCCACTCACCCGGGTGTCCTCGGGA	T-----C--A--T------GT------------AAC-	T-----C-----T------G-------------AAC-	T-----C-----T-----TG---T-------------	T-----C-----T------G---T-------------	T-T---C-----T------G---T-------------	T-----C-----T------G-----------------	----C-C------------------------------	-A--CTCT---------C----T---CCC-------G	----C-CT--------------------C--------	----C-CT------TGT-----------C--------	----C-CTA----T----------T---C-T-T----	---AC-C---T--------------------C-----	----C-----TT---------T-------T-------	----C-C---T--T-----------T-----------	ORF1a-I3544V, ORF1a-T2016K, ORF1a-T3586I, ORF1b-Y1399H
EPI_ISL_721620	genotype_511	yes	2	20B-2	20A-1	2	3	1	27104	TTCGTCCCTGGCTCCACTTGCCCTGGTGTCCTCAACA	---------A--------C-T--G-------------	------------------C----G-------------	---------------------------------GGG-	------------------C--------------GGG-	--T---------------C--------------GGG-	------------------C----G---------GGG-	C---C-------C-----CA---G---------GGG-	CA--CT-T----C----CCA--TG--CCC----GGGG	C---C--T----C-----CA---G----C----GGG-	C---C--T----C-TGT-CA---G----C----GGG-	C---C--TA---CT----CA---GT---C-T-TGGG-	C--AC-----T-C-----CA---G-------C-GGG-	C---C-A---TTC-----CA-T-G-----T---GGG-	C---C-----T-CT----CA---G-T-------GGG-	M-L87F, N-G204R, N-R203K, ORF1a-C689Y, ORF1a-P1596L, ORF1a-P1640L, ORF1a-P309S, ORF1a-T708I, ORF1b-P314L, ORF1b-S1985L, ORF3a-Q57H, ORF7b-H42Y, S-A1078S, S-D614G, S-L18F
EPI_ISL_723205	genotype_622	no	2	19A-2	20C-1	7	2	4	6942,12627,24365,27007	TTTGTCCCTGTCTCCACTCGCCCGGGTGTCCTCGGGA	--C------AG---------T------------AAC-	--C-------G----------------------AAC-	--C-------G-------T----T-------------	--C-------G------------T-------------	----------G------------T-------------	--C-------G--------------------------	C-C-C-----G-C------A-----------------	CAC-CT-T--G-C----C-A--T---CCC-------G	C-C-C--T--G-C------A--------C--------	C-C-C--T--G-C-TGT--A--------C--------	C-C-C--TA-G-CT-----A----T---C-T-T----	C-CAC-------C------A-----------C-----	C-C-C-A----TC------A-T-------T-------	C-C-C-------CT-----A-----T-----------	N-P199L, ORF1a-H1113Y, ORF1a-L3606F, ORF1a-T265I, ORF1b-P314L, ORF3a-G172R, ORF3a-Q38R, ORF3a-V202L, S-D614G, S-S98F
EPI_ISL_728005	genotype_15	no	2	19A-4	20C-1	7	2	4	6942,12627,14488,18986	TTTGTCCCTGTCTTCACTCGCCCTGGTGTCCTCGGGA	--C------AG--C------T--G---------AAC-	--C-------G--C---------G---------AAC-	--C-------G--C----T------------------	--C-------G--C-----------------------	----------G--C-----------------------	--C-------G--C---------G-------------	C-C-C-----G-CC-----A---G-------------	CAC-CT-T--G-CC---C-A--TG--CCC-------G	C-C-C--T--G-CC-----A---G----C--------	C-C-C--T--G-CCTGT--A---G----C--------	C-C-C--TA-G-C------A---GT---C-T-T----	C-CAC-------CC-----A---G-------C-----	C-C-C-A----TCC-----A-T-G-----T-------	C-C-C-------C------A---G-T-----------	N-D377Y, N-P199L, N-P67S, ORF1a-L3352F, ORF1a-L3606F, ORF1a-M2606I, ORF1a-T265I, ORF1b-N1653D, ORF1b-P314L, ORF1b-R2613C, ORF3a-G172V, ORF3a-Q57H, ORF7a-R89I, ORF8-S24L, S-D614G
EPI_ISL_728008	genotype_15	no	2	19A-4	20C-1	7	2	4	6942,12627,14488,18986	TTTGTCCCTGTCTTCACTCGCCCTGGTGTCCTCGGGA	--C------AG--C------T--G---------AAC-	--C-------G--C---------G---------AAC-	--C-------G--C----T------------------	--C-------G--C-----------------------	----------G--C-----------------------	--C-------G--C---------G-------------	C-C-C-----G-CC-----A---G-------------	CAC-CT-T--G-CC---C-A--TG--CCC-------G	C-C-C--T--G-CC-----A---G----C--------	C-C-C--T--G-CCTGT--A---G----C--------	C-C-C--TA-G-C------A---GT---C-T-T----	C-CAC-------CC-----A---G-------C-----	C-C-C-A----TCC-----A-T-G-----T-------	C-C-C-------C------A---G-T-----------
EPI_ISL_728146	genotype_15	no	2	19A-4	20C-1	7	2	4	6942,12627,14488,18986	TTTGTCCCTGTCTTCACTCGCCCTGGTGTCCTCGGGA	--C------AG--C------T--G---------AAC-	--C-------G--C---------G---------AAC-	--C-------G--C----T------------------	--C-------G--C-----------------------	----------G--C-----------------------	--C-------G--C---------G-------------	C-C-C-----G-CC-----A---G-------------	CAC-CT-T--G-CC---C-A--TG--CCC-------G	C-C-C--T--G-CC-----A---G----C--------	C-C-C--T--G-CCTGT--A---G----C--------	C-C-C--TA-G-C------A---GT---C-T-T----	C-CAC-------CC-----A---G-------C-----	C-C-C-A----TCC-----A-T-G-----T-------	C-C-C-------C------A---G-T-----------	N-D377Y, N-P199L, N-P67S, ORF1a-A3901V, ORF1a-E2070D, ORF1a-L3352F, ORF1a-L3606F, ORF1a-M2606I, ORF1a-T265I, ORF1b-N1653D, ORF1b-P314L, ORF1b-R2613C, ORF3a-G172V, ORF3a-Q57H, ORF8-S24L, S-D614G
EPI_ISL_728191	genotype_160	no	2	19A-4	20C-1	7	2	4	6942,12627,14488,18986	TTTGTCCCTGTCTTCACTCGCCCTGGTGTCCTCGGGA	--C------AG--C------T--G---------AAC-	--C-------G--C---------G---------AAC-	--C-------G--C----T------------------	--C-------G--C-----------------------	----------G--C-----------------------	--C-------G--C---------G-------------	C-C-C-----G-CC-----A---G-------------	CAC-CT-T--G-CC---C-A--TG--CCC-------G	C-C-C--T--G-CC-----A---G----C--------	C-C-C--T--G-CCTGT--A---G----C--------	C-C-C--TA-G-C------A---GT---C-T-T----	C-CAC-------CC-----A---G-------C-----	C-C-C-A----TCC-----A-T-G-----T-------	C-C-C-------C------A---G-T-----------	N-P199L, N-P67S, N-T379I, ORF1a-H1108Y, ORF1a-L3352F, ORF1a-L3606F, ORF1a-M2606I, ORF1a-P1213L, ORF1a-S302T, ORF1a-T265I, ORF1b-N1653D, ORF1b-P314L, ORF1b-R2613C, ORF3a-G172V, ORF3a-Q57H, ORF8-S24L, S-D614G
EPI_ISL_728204	genotype_333	yes	5	19B-4	19B-1	7	5	6	1715,16652,26236,27285,28249,28642	CACGCCCTAGGCCTCACCCACCTGGGTCCCTTCGGGG	TT--T--CTA--TC---T-GT-C----GT-C--AACA	TT--T--CT---TC---T-G--C----GT-C--AACA	TT--T--CT---TC---TTG--CT---GT-C-----A	TT--T--CT---TC---T-G--CT---GT-C-----A	TTT-T--CT---TC---T-G--CT---GT-C-----A	TT--T--CT---TC---T-G--C----GT-C-----A	-T-----CT----C---T----C----GT-C-----A	-----T--T----C------------C---C------	-T------T----C---T----C----G--C-----A	-T------T----CTGTT----C----G--C-----A	-T---------------T----C-T--G----T---A	-T-A---CT-T--C---T----C----GT-CC----A	-T----ACT-TT-C---T---TC----GTTC-----A	-T-----CT-T------T----C--T-GT-C-----A	N-M234I, ORF1a-A967V, ORF1a-D75E, ORF1a-F3071Y, ORF1a-H3580Q, ORF1a-K1657E, ORF1a-T3255I, ORF1b-F1757L, ORF1b-H1550Y, ORF1b-P1000L, ORF8-L84S, ORF8-V62L
EPI_ISL_728443	genotype_8	yes	2	20C-1	19B-4	2	11	4	5791,9011,14488,18986	TTTGTCCTTGGCTTCACTCGCCCTGGTGTCCTCGGGA	--C----C-A---C------T--G---------AAC-	--C----C-----C---------G---------AAC-	--C----C-----C----T------------------	--C----C-----C-----------------------	-------C-----C-----------------------	--C----C-----C---------G-------------	C-C-C--C----CC-----A---G-------------	CAC-CT------CC---C-A--TG--CCC-------G	C-C-C-------CC-----A---G----C--------	C-C-C-------CCTGT--A---G----C--------	C-C-C---A---C------A---GT---C-T-T----	C-CAC--C--T-CC-----A---G-------C-----	C-C-C-AC--TTCC-----A-T-G-----T-------	C-C-C--C--T-C------A---G-T-----------	N-D399Y, N-P199L, N-P67S, ORF1a-L3352F, ORF1a-M2606I, ORF1a-N1062S, ORF1a-N3537S, ORF1a-T265I, ORF1b-N1653D, ORF1b-P314L, ORF1b-R2613C, ORF3a-G172V, ORF3a-Q57H, ORF8-S24L, S-D614G
EPI_ISL_728445	genotype_15	no	2	19A-4	20C-1	7	2	4	6942,12627,14488,18986	TTTGTCCCTGTCTTCACTCGCCCTGGTGTCCTCGGGA	--C------AG--C------T--G---------AAC-	--C-------G--C---------G---------AAC-	--C-------G--C----T------------------	--C-------G--C-----------------------	----------G--C-----------------------	--C-------G--C---------G-------------	C-C-C-----G-CC-----A---G-------------	CAC-CT-T--G-CC---C-A--TG--CCC-------G	C-C-C--T--G-CC-----A---G----C--------	C-C-C--T--G-CCTGT--A---G----C--------	C-C-C--TA-G-C------A---GT---C-T-T----	C-CAC-------CC-----A---G-------C-----	C-C-C-A----TCC-----A-T-G-----T-------	C-C-C-------C------A---G-T-----------	N-D377Y, N-P199L, N-P67S, ORF1a-L3352F, ORF1a-L3606F, ORF1a-M2606I, ORF1a-M2796I, ORF1a-R232H, ORF1a-T265I, ORF1b-N1653D, ORF1b-P314L, ORF1b-R2613C, ORF3a-G172V, ORF3a-Q57H, ORF8-S24L, S-D614G
EPI_ISL_826382	genotype_15	no	2	19A-4	20C-1	7	2	4	6942,12627,14488,18986	TTTGTCCCTGTCTTCACTCGCCCTGGTGTCCTCGGGA	--C------AG--C------T--G---------AAC-	--C-------G--C---------G---------AAC-	--C-------G--C----T------------------	--C-------G--C-----------------------	----------G--C-----------------------	--C-------G--C---------G-------------	C-C-C-----G-CC-----A---G-------------	CAC-CT-T--G-CC---C-A--TG--CCC-------G	C-C-C--T--G-CC-----A---G----C--------	C-C-C--T--G-CCTGT--A---G----C--------	C-C-C--TA-G-C------A---GT---C-T-T----	C-CAC-------CC-----A---G-------C-----	C-C-C-A----TCC-----A-T-G-----T-------	C-C-C-------C------A---G-T-----------
EPI_ISL_728447	genotype_15	no	2	19A-4	20C-1	7	2	4	6942,12627,14488,18986	TTTGTCCCTGTCTTCACTCGCCCTGGTGTCCTCGGGA	--C------AG--C------T--G---------AAC-	--C-------G--C---------G---------AAC-	--C-------G--C----T------------------	--C-------G--C-----------------------	----------G--C-----------------------	--C-------G--C---------G-------------	C-C-C-----G-CC-----A---G-------------	CAC-CT-T--G-CC---C-A--TG--CCC-------G	C-C-C--T--G-CC-----A---G----C--------	C-C-C--T--G-CCTGT--A---G----C--------	C-C-C--TA-G-C------A---GT---C-T-T----	C-CAC-------CC-----A---G-------C-----	C-C-C-A----TCC-----A-T-G-----T-------	C-C-C-------C------A---G-T-----------	N-D377Y, N-P199L, N-P67S, ORF1a-L3352F, ORF1a-L3606F, ORF1a-M2606I, ORF1a-M2796I, ORF1a-T265I, ORF1b-N1653D, ORF1b-P314L, ORF1b-R2613C, ORF3a-G172V, ORF3a-Q57H, ORF8-S24L, S-D614G
EPI_ISL_728475	genotype_15	no	2	19A-4	20C-1	7	2	4	6942,12627,14488,18986	TTTGTCCCTGTCTTCACTCGCCCTGGTGTCCTCGGGA	--C------AG--C------T--G---------AAC-	--C-------G--C---------G---------AAC-	--C-------G--C----T------------------	--C-------G--C-----------------------	----------G--C-----------------------	--C-------G--C---------G-------------	C-C-C-----G-CC-----A---G-------------	CAC-CT-T--G-CC---C-A--TG--CCC-------G	C-C-C--T--G-CC-----A---G----C--------	C-C-C--T--G-CCTGT--A---G----C--------	C-C-C--TA-G-C------A---GT---C-T-T----	C-CAC-------CC-----A---G-------C-----	C-C-C-A----TCC-----A-T-G-----T-------	C-C-C-------C------A---G-T-----------	N-D377Y, N-P199L, N-P67S, ORF1a-L3352F, ORF1a-L3606F, ORF1a-M2606I, ORF1a-R232H, ORF1a-T265I, ORF1b-N1653D, ORF1b-P314L, ORF1b-R2613C, ORF3a-G172V, ORF3a-Q57H, ORF8-S24L, S-D614G
EPI_ISL_728490	genotype_15	no	2	19A-4	20C-1	7	2	4	6942,12627,14488,18986	TTTGTCCCTGTCTTCACTCGCCCTGGTGTCCTCGGGA	--C------AG--C------T--G---------AAC-	--C-------G--C---------G---------AAC-	--C-------G--C----T------------------	--C-------G--C-----------------------	----------G--C-----------------------	--C-------G--C---------G-------------	C-C-C-----G-CC-----A---G-------------	CAC-CT-T--G-CC---C-A--TG--CCC-------G	C-C-C--T--G-CC-----A---G----C--------	C-C-C--T--G-CCTGT--A---G----C--------	C-C-C--TA-G-C------A---GT---C-T-T----	C-CAC-------CC-----A---G-------C-----	C-C-C-A----TCC-----A-T-G-----T-------	C-C-C-------C------A---G-T-----------	N-D377Y, N-P199L, N-P67S, ORF1a-L3352F, ORF1a-L3606F, ORF1a-M2606I, ORF1a-M2796I, ORF1a-R232H, ORF1a-T265I, ORF1b-N1653D, ORF1b-P314L, ORF1b-R2613C, ORF3a-G172V, ORF3a-Q57H, ORF8-S24L, S-D614G
EPI_ISL_729404	genotype_78	no	2	19A-1	20A-3	2	2	1	8604	CTCGCCCCTGGCTCCACTCGCCCGGGTGTCCTCGGGA	T---T----A----------T------------AAC-	T---T----------------------------AAC-	T---T-------------T----T-------------	T---T------------------T-------------	T-T-T------------------T-------------	T---T--------------------------------	------------C------A-----------------	-A---T-T----C----C-A--T---CCC-------G	-------T----C------A--------C--------	-------T----C-TGT--A--------C--------	-------TA---CT-----A----T---C-T-T----	---A------T-C------A-----------C-----	------A---TTC------A-T-------T-------	----------T-CT-----A-----T-----------	ORF1b-P314L, S-D614G
EPI_ISL_729845	genotype_215	yes	2	20B-2	19A-2	2	8	4	701,2099,6942,12627	TTCATCCCTGTCTCCACTCGCCCGGGTGTCCTCAACA	---G-----AG---------T----------------	---G------G--------------------------	---G------G-------T----T---------GGG-	---G------G------------T---------GGG-	--TG------G------------T---------GGG-	---G------G----------------------GGG-	C--GC-----G-C------A-------------GGG-	CA-GCT-T--G-C----C-A--T---CCC----GGGG	C--GC--T--G-C------A--------C----GGG-	C--GC--T--G-C-TGT--A--------C----GGG-	C--GC--TA-G-CT-----A----T---C-T-TGGG-	C---C-------C------A-----------C-GGG-	C--GC-A----TC------A-T-------T---GGG-	C--GC-------CT-----A-----T-------GGG-	N-G204R, N-R203K, ORF1a-A405V, ORF1a-L3606F, ORF1a-L3930F, ORF1a-T2154I, ORF1a-T727I, ORF1a-V1118I, ORF1a-V378I, ORF1b-A1798S, ORF1b-P314L, ORF3a-E19K, S-D614G, S-V1176F
EPI_ISL_730538	genotype_176	yes	2	20B-2	19A-4	2	8	4	6942,12627,14488,18986	TTCGTCCCTGTCTTCACTCGCCCGGGTGTCCTCAACA	---------AG--C------T----------------	----------G--C-----------------------	----------G--C----T----T---------GGG-	----------G--C---------T---------GGG-	--T-------G--C---------T---------GGG-	----------G--C-------------------GGG-	C---C-----G-CC-----A-------------GGG-	CA--CT-T--G-CC---C-A--T---CCC----GGGG	C---C--T--G-CC-----A--------C----GGG-	C---C--T--G-CCTGT--A--------C----GGG-	C---C--TA-G-C------A----T---C-T-TGGG-	C--AC-------CC-----A-----------C-GGG-	C---C-A----TCC-----A-T-------T---GGG-	C---C-------C------A-----T-------GGG-	N-G204R, N-R203K, ORF1a-L3606F, ORF1a-S2947N, ORF1b-P1851S, ORF1b-P314L, ORF1b-S2658F, ORF1b-V138A, ORF7a-G38V, ORF8-D63G, S-A222V, S-D614G, S-Q957L
EPI_ISL_730569	genotype_360	yes	2	19A-1	20A-3	2	2	2	1521,18787	TTCGCCCCTGGCCCCACTCGCCCGGGTGTCCTCGGGA	----T----A--T-------T------------AAC-	----T-------T--------------------AAC-	----T-------T-----T----T-------------	----T-------T----------T-------------	--T-T-------T----------T-------------	----T-------T------------------------	C------------------A-----------------	CA---T-T---------C-A--T---CCC-------G	C------T-----------A--------C--------	C------T------TGT--A--------C--------	C------TA----T-----A----T---C-T-T----	C--A------T--------A-----------C-----	C-----A---TT-------A-T-------T-------	C---------T--T-----A-----T-----------	N-P13S, ORF1a-E237K, ORF1a-G298C, ORF1a-G59C, ORF1a-I2569T, ORF1a-K623T, ORF1a-L2885F, ORF1a-R3574I, ORF1a-Y3649C, ORF1b-I1598V, ORF3a-I37V, S-D198N, S-D614G, S-E1111G
EPI_ISL_730571	genotype_188	yes	2	19A-1	20A-3	2	2	2	1521,18787	TTCGCCCCTGGCCCCACTCGCCCGGGTGTCCTCGGGA	----T----A--T-------T------------AAC-	----T-------T--------------------AAC-	----T-------T-----T----T-------------	----T-------T----------T-------------	--T-T-------T----------T-------------	----T-------T------------------------	C------------------A-----------------	CA---T-T---------C-A--T---CCC-------G	C------T-----------A--------C--------	C------T------TGT--A--------C--------	C------TA----T-----A----T---C-T-T----	C--A------T--------A-----------C-----	C-----A---TT-------A-T-------T-------	C---------T--T-----A-----T-----------	N-V350A, ORF1a-D1671H, ORF1a-L3352P, ORF1a-L88P, ORF1a-L92P, ORF1a-V3166F, ORF1b-C950Y, ORF1b-R1600C, S-D614G
EPI_ISL_731281	genotype_47	yes	3	20A-2	19B-2	4	3	1	18787	CTCGCCCTTGGCCCCACTCGCCCTGGTGTCCTCGGGA	T---T--C-A--T-------T--G---------AAC-	T---T--C----T----------G---------AAC-	T---T--C----T-----T------------------	T---T--C----T------------------------	T-T-T--C----T------------------------	T---T--C----T----------G-------------	-------C-----------A---G-------------	-A---T-----------C-A--TG--CCC-------G	-------------------A---G----C--------	--------------TGT--A---G----C--------	--------A----T-----A---GT---C-T-T----	---A---C--T--------A---G-------C-----	------AC--TT-------A-T-G-----T-------	-------C--T--T-----A---G-T-----------	N-Q7K, N-S202N, ORF1a-A2123V, ORF1a-E1210G, ORF1a-M3655I, ORF3a-Q57H, ORF3a-T32I, ORF8-L95F, S-A222V, S-D253Y, S-D614G
EPI_ISL_734694	genotype_7	no	2	20B-2	20C-1	2	3	1	27104	TTTGTCCCTGGCTCCACTCGCCCTGGTGTCCTCAACA	--C------A----------T--G-------------	--C--------------------G-------------	--C---------------T--------------GGG-	--C------------------------------GGG-	---------------------------------GGG-	--C--------------------G---------GGG-	C-C-C-------C------A---G---------GGG-	CAC-CT-T----C----C-A--TG--CCC----GGGG	C-C-C--T----C------A---G----C----GGG-	C-C-C--T----C-TGT--A---G----C----GGG-	C-C-C--TA---CT-----A---GT---C-T-TGGG-	C-CAC-----T-C------A---G-------C-GGG-	C-C-C-A---TTC------A-T-G-----T---GGG-	C-C-C-----T-CT-----A---G-T-------GGG-	N-G204R, N-R203K, ORF1a-A1352V, ORF1a-T265I, ORF1b-P314L, ORF3a-A99V, ORF3a-Q57H, S-D614G
EPI_ISL_736905	genotype_18	no	2	19A-4	20C-1	7	2	4	6942,12627,14488,18986	TTTGTCCCTGTCTTCACTCGCCCTGGTGTCCTCGGGA	--C------AG--C------T--G---------AAC-	--C-------G--C---------G---------AAC-	--C-------G--C----T------------------	--C-------G--C-----------------------	----------G--C-----------------------	--C-------G--C---------G-------------	C-C-C-----G-CC-----A---G-------------	CAC-CT-T--G-CC---C-A--TG--CCC-------G	C-C-C--T--G-CC-----A---G----C--------	C-C-C--T--G-CCTGT--A---G----C--------	C-C-C--TA-G-C------A---GT---C-T-T----	C-CAC-------CC-----A---G-------C-----	C-C-C-A----TCC-----A-T-G-----T-------	C-C-C-------C------A---G-T-----------	N-P199L, N-P67S, ORF1a-A4285V, ORF1a-L3352F, ORF1a-L3606F, ORF1a-M2606I, ORF1a-N2361K, ORF1a-T265I, ORF1a-T2836I, ORF1b-G2201V, ORF1b-N1653D, ORF1b-P314L, ORF1b-R2613C, ORF1b-T1555I, ORF3a-G172V, ORF3a-Q57H, ORF7b-H42Y, ORF8-S24L, S-D614G
EPI_ISL_737108	genotype_5	no	2	19A-4	20C-1	7	2	4	6942,12627,14488,18986	TTTGTCCCTGTCTTCACTCGCCCTGGTGTCCTCGGGA	--C------AG--C------T--G---------AAC-	--C-------G--C---------G---------AAC-	--C-------G--C----T------------------	--C-------G--C-----------------------	----------G--C-----------------------	--C-------G--C---------G-------------	C-C-C-----G-CC-----A---G-------------	CAC-CT-T--G-CC---C-A--TG--CCC-------G	C-C-C--T--G-CC-----A---G----C--------	C-C-C--T--G-CCTGT--A---G----C--------	C-C-C--TA-G-C------A---GT---C-T-T----	C-CAC-------CC-----A---G-------C-----	C-C-C-A----TCC-----A-T-G-----T-------	C-C-C-------C------A---G-T-----------	N-D377Y, N-P199L, N-P67S, N-R68P, ORF1a-A2584V, ORF1a-A3657D, ORF1a-L3352F, ORF1a-L3606F, ORF1a-M174K, ORF1a-M2606I, ORF1a-T265I, ORF1b-K151N, ORF1b-N1653D, ORF1b-P314L, ORF3a-G172V, ORF3a-Q57H, ORF8-S24L, S-D614G, S-N1074D, S-Q677H
EPI_ISL_737166	genotype_5	no	2	19A-4	20C-1	7	2	4	6942,12627,14488,18986	TTTGTCCCTGTCTTCACTCGCCCTGGTGTCCTCGGGA	--C------AG--C------T--G---------AAC-	--C-------G--C---------G---------AAC-	--C-------G--C----T------------------	--C-------G--C-----------------------	----------G--C-----------------------	--C-------G--C---------G-------------	C-C-C-----G-CC-----A---G-------------	CAC-CT-T--G-CC---C-A--TG--CCC-------G	C-C-C--T--G-CC-----A---G----C--------	C-C-C--T--G-CCTGT--A---G----C--------	C-C-C--TA-G-C------A---GT---C-T-T----	C-CAC-------CC-----A---G-------C-----	C-C-C-A----TCC-----A-T-G-----T-------	C-C-C-------C------A---G-T-----------	N-D377Y, N-P199L, N-P67S, N-R68P, ORF1a-A2584V, ORF1a-A3657D, ORF1a-L3352F, ORF1a-L3606F, ORF1a-M174K, ORF1a-M2606I, ORF1a-T265I, ORF1b-K151N, ORF1b-N1653D, ORF1b-P314L, ORF1b-Q2070H, ORF1b-R2613C, ORF3a-G172V, ORF3a-Q57H, ORF8-S24L, S-D614G, S-Q677H
EPI_ISL_737237	genotype_20	no	2	20C-1	19B-4	2	11	4	5791,9011,14488,18986	TTTGTCCTTGGCTTCACTCGCCCTGGTGTCCTCGGGA	--C----C-A---C------T--G---------AAC-	--C----C-----C---------G---------AAC-	--C----C-----C----T------------------	--C----C-----C-----------------------	-------C-----C-----------------------	--C----C-----C---------G-------------	C-C-C--C----CC-----A---G-------------	CAC-CT------CC---C-A--TG--CCC-------G	C-C-C-------CC-----A---G----C--------	C-C-C-------CCTGT--A---G----C--------	C-C-C---A---C------A---GT---C-T-T----	C-CAC--C--T-CC-----A---G-------C-----	C-C-C-AC--TTCC-----A-T-G-----T-------	C-C-C--C--T-C------A---G-T-----------	N-P199L, N-P67S, ORF1a-L3352F, ORF1a-M2606I, ORF1a-N1062S, ORF1a-T265I, ORF1b-N1653D, ORF1b-P314L, ORF1b-R2613C, ORF3a-G172V, ORF3a-Q57H, ORF8-S24L, S-D614G, S-Q677R
EPI_ISL_737292	genotype_5	no	2	19A-4	20C-1	7	2	4	6942,12627,14488,18986	TTTGTCCCTGTCTTCACTCGCCCTGGTGTCCTCGGGA	--C------AG--C------T--G---------AAC-	--C-------G--C---------G---------AAC-	--C-------G--C----T------------------	--C-------G--C-----------------------	----------G--C-----------------------	--C-------G--C---------G-------------	C-C-C-----G-CC-----A---G-------------	CAC-CT-T--G-CC---C-A--TG--CCC-------G	C-C-C--T--G-CC-----A---G----C--------	C-C-C--T--G-CCTGT--A---G----C--------	C-C-C--TA-G-C------A---GT---C-T-T----	C-CAC-------CC-----A---G-------C-----	C-C-C-A----TCC-----A-T-G-----T-------	C-C-C-------C------A---G-T-----------	N-D377Y, N-P199L, N-P67S, N-R68P, ORF1a-A2584V, ORF1a-A3657D, ORF1a-L3352F, ORF1a-L3606F, ORF1a-M174K, ORF1a-M2606I, ORF1a-T265I, ORF1b-K151N, ORF1b-N1653D, ORF1b-P314L, ORF1b-Q2070H, ORF3a-Q57H, ORF8-S24L, S-D614G, S-N1074D, S-Q677H
EPI_ISL_737958	genotype_325	no	2	19A-4	20B-1	2	10	2	6449,12627	CTCGCCCCTAGCCTCACTCACCCGGTTGTCCTCGGGA	T---T-------TC-----GT----G-------AAC-	T---T----G--TC-----G-----G-------AAC-	T---T----G--TC----TG---T-G-----------	T---T----G--TC-----G---T-G-----------	T-T-T----G--TC-----G---T-G-----------	T---T----G--TC-----G-----G-----------	---------G---C-----------G-----------	-A---T-T-G---C---C----T--GCCC-------G	-------T-G---C-----------G--C--------	-------T-G---CTGT--------G--C--------	-------TAG--------------TG--C-T-T----	---A-----GT--C-----------G-----C-----	------A--GTT-C-------T---G---T-------	---------GT--------------------------	ORF1a-G3278S, ORF1a-T403I, ORF3a-G251V, S-A1174V
EPI_ISL_738908	genotype_213	yes	2	19A-4	20C-1	7	2	4	6942,12627,14488,18986	TTTGTCCCTGTCTTCACTCGCCCTGGTGTCCTCGGGA	--C------AG--C------T--G---------AAC-	--C-------G--C---------G---------AAC-	--C-------G--C----T------------------	--C-------G--C-----------------------	----------G--C-----------------------	--C-------G--C---------G-------------	C-C-C-----G-CC-----A---G-------------	CAC-CT-T--G-CC---C-A--TG--CCC-------G	C-C-C--T--G-CC-----A---G----C--------	C-C-C--T--G-CCTGT--A---G----C--------	C-C-C--TA-G-C------A---GT---C-T-T----	C-CAC-------CC-----A---G-------C-----	C-C-C-A----TCC-----A-T-G-----T-------	C-C-C-------C------A---G-T-----------	N-P199L, N-P67S, ORF1a-L3352F, ORF1a-L3606F, ORF1a-M2606I, ORF1a-T265I, ORF1a-T3750I, ORF1a-V2066M, ORF1a-V3718F, ORF1b-A1895V, ORF1b-N1653D, ORF1b-P314L, ORF1b-R2613C, ORF3a-G172V, ORF3a-Q57H, ORF3a-V256F, ORF8-S24L, S-D614G
EPI_ISL_739281	genotype_34	yes	2	19A-3	20A-3	7	2	4	8579,12288,23548,26002	TTCGTCCCTGTCTCCACTCGCTCGGGTGTCCTCGGGA	---------AG---------TC-----------AAC-	----------G----------C-----------AAC-	----------G-------T--C-T-------------	----------G----------C-T-------------	--T-------G----------C-T-------------	----------G----------C---------------	C---C-----G-C------A-C---------------	CA--CT-T--G-C----C-A-CT---CCC-------G	C---C--T--G-C------A-C------C--------	C---C--T--G-C-TGT--A-C------C--------	C---C--TA-G-CT-----A-C--T---C-T-T----	C--AC-------C------A-C---------C-----	C---C-A----TC------A---------T-------	C---C-------CT-----A-C---T-----------	N-S194L, ORF1a-A1316S, ORF1a-L3606F, ORF1b-A2431V, ORF1b-P314L, S-D614G, S-G1124V
EPI_ISL_739476	genotype_34	yes	2	19A-3	20A-3	7	2	4	8579,12288,23548,26002	TTCGTCCCTGTCTCCACTCGCTCGGGTGTCCTCGGGA	---------AG---------TC-----------AAC-	----------G----------C-----------AAC-	----------G-------T--C-T-------------	----------G----------C-T-------------	--T-------G----------C-T-------------	----------G----------C---------------	C---C-----G-C------A-C---------------	CA--CT-T--G-C----C-A-CT---CCC-------G	C---C--T--G-C------A-C------C--------	C---C--T--G-C-TGT--A-C------C--------	C---C--TA-G-CT-----A-C--T---C-T-T----	C--AC-------C------A-C---------C-----	C---C-A----TC------A---------T-------	C---C-------CT-----A-C---T-----------	N-S194L, ORF1a-A1316S, ORF1a-L3606F, ORF1a-S2900L, ORF1b-A2431V, ORF1b-P314L, S-D614G, S-G1124V
EPI_ISL_741381	genotype_61	no	2	19A-4	20A-3	5	2	4	6942,12627,14488,18986	TTCGTCCCTGTCTTCACTCGCCCGGGTGTCCTCGGGA	---------AG--C------T------------AAC-	----------G--C-------------------AAC-	----------G--C----T----T-------------	----------G--C---------T-------------	--T-------G--C---------T-------------	----------G--C-----------------------	C---C-----G-CC-----A-----------------	CA--CT-T--G-CC---C-A--T---CCC-------G	C---C--T--G-CC-----A--------C--------	C---C--T--G-CCTGT--A--------C--------	C---C--TA-G-C------A----T---C-T-T----	C--AC-------CC-----A-----------C-----	C---C-A----TCC-----A-T-------T-------	C---C-------C------A-----T-----------	N-A220V, ORF1a-A2554V, ORF1a-L3606F, ORF1a-T2181I, ORF1b-P314L, S-A222V, S-D614G, S-G184V
EPI_ISL_745456	genotype_174	no	2	19A-2	20C-1	7	2	3	532,6942,12627	CTTGTCCCTGTCTCCACTCGCCCTGGTGTCCTCGGGA	T-C------AG---------T--G---------AAC-	T-C-------G------------G---------AAC-	T-C-------G-------T------------------	T-C-------G--------------------------	T---------G--------------------------	T-C-------G------------G-------------	--C-C-----G-C------A---G-------------	-AC-CT-T--G-C----C-A--TG--CCC-------G	--C-C--T--G-C------A---G----C--------	--C-C--T--G-C-TGT--A---G----C--------	--C-C--TA-G-CT-----A---GT---C-T-T----	--CAC-------C------A---G-------C-----	--C-C-A----TC------A-T-G-----T-------	--C-C-------CT-----A---G-T-----------	N-S190I, ORF1a-D147G, ORF1a-G400S, ORF1a-K3353R, ORF1a-L3606F, ORF1a-T265I, ORF1a-V3718F, ORF1b-K2538R, ORF1b-P1567L, ORF1b-P314L, ORF1b-V983L, ORF3a-Q57H, S-D614G
EPI_ISL_746148	genotype_691	no	2	20B-2	19B-3	3	9	3	15959,17684,28763	TTCGTCCCTGGCTCTACTCGCCCGGGTGTCCTCAGGA	---------A----C-----T-------------AC-	--------------C-------------------AC-	--------------C---T----T---------G---	--------------C--------T---------G---	--T-----------C--------T---------G---	--------------C------------------G---	C---C-------C-C----A-------------G---	CA--CT-T----C-C--C-A--T---CCC----G--G	C---C--T----C-C----A--------C----G---	C---C--T----C--GT--A--------C----G---	C---C--TA---CTC----A----T---C-T-TG---	C--AC-----T-C-C----A-----------C-G---	C---C-A---TTC-C----A-T-------T---G---	C---C-----T-CTC----A-----T-------G---	N-R203K, ORF1a-A4285V, ORF1a-P271S, ORF1a-Y1920H, ORF1b-P1427L, ORF1b-P314L, S-D614G
[truncated: 618 more rows]
